# Supplementary material for: 2-(2-Quinol­yl)quinolinium nitrate
Source: Acta Crystallogr Sect E Struct Rep Online. 2008 May 3;64(Pt 6):o990. doi: 10.1107/S1600536808012579 (PMC2961481; doi:10.1107/S1600536808012579)
Supplement: Supplementary file 2 [file e-64-0o990-Isup2.hkl]

# 
# h,k,l, Fc-squared, Fo-squared, sigma(Fo-squared) and status flag 
# 
data_I
_shelx_title ' za14m in P2(1)/c' 
_shelx_refln_list_code          4 
_shelx_F_calc_maximum      296.27 
_exptl_crystal_F_000       664.00 
_reflns_d_resolution_high  0.7330 
 
loop_ 
 _symmetry_equiv_pos_as_xyz 
 'x, y, z' 
 '-x, y+1/2, -z+1/2' 
 '-x, -y, -z' 
 'x, -y-1/2, z-1/2' 
 
_cell_length_a     6.9756 
_cell_length_b    10.6408 
_cell_length_c    19.1226 
_cell_angle_alpha  90.000 
_cell_angle_beta   94.399 
_cell_angle_gamma  90.000 
 
_shelx_F_squared_multiplier     1.000 
 
loop_ 
 _refln_index_h 
 _refln_index_k 
 _refln_index_l 
 _refln_F_squared_calc 
 _refln_F_squared_meas 
 _refln_F_squared_sigma 
 _refln_observed_status 
   1   0   0       44.34       35.84      2.08 o 
   2   0   0    26267.97    27212.71    154.38 o 
   3   0   0      879.46      969.96     16.65 o 
   4   0   0     3958.22     4499.52     66.04 o 
   5   0   0       80.89       73.55      7.42 o 
   7   0   0       23.47       18.25      6.11 o 
   8   0   0        0.19       -0.07      8.79 o 
   9   0   0        0.09       -4.46     14.64 o 
   1   1   0     1115.57     1231.65     10.76 o 
   2   1   0    30626.13    31069.24    117.86 o 
   3   1   0      222.53      228.58      5.88 o 
   4   1   0      524.58      500.99     12.21 o 
   5   1   0        0.53        0.56      2.44 o 
   6   1   0       34.37       25.25      4.21 o 
   7   1   0        7.45        7.21      4.75 o 
   8   1   0        3.76       10.58      7.99 o 
   9   1   0        0.95       -2.35     10.88 o 
   0   2   0     8363.51     8948.02    127.75 o 
   1   2   0     1348.96     1375.80     21.44 o 
   2   2   0      239.47      223.12      5.05 o 
   3   2   0      970.28     1057.04     20.28 o 
   4   2   0     1801.17     2080.85     26.26 o 
   5   2   0        2.10        1.48      2.57 o 
   6   2   0       33.15       20.14      4.02 o 
   7   2   0        0.00       -3.26      4.57 o 
   8   2   0        3.12        2.66      7.24 o 
   9   2   0       11.15        3.93     11.72 o 
   1   3   0      270.01      215.24      5.78 o 
   2   3   0       17.56       19.84      2.23 o 
   3   3   0      609.39      666.51     10.57 o 
   4   3   0      148.17      133.75      5.73 o 
   5   3   0      188.18      178.05      7.10 o 
   6   3   0      137.66      130.50      6.95 o 
   7   3   0        3.42        2.42      4.85 o 
   8   3   0       59.50       36.54      9.20 o 
   9   3   0        1.23       -5.31     15.28 o 
   0   4   0        8.00       21.38      2.89 o 
   1   4   0      912.67      978.06     13.35 o 
   2   4   0        7.36        2.71      1.77 o 
   3   4   0      225.92      221.89      6.62 o 
   4   4   0      177.93      161.29      6.42 o 
   5   4   0       16.39       10.39      3.32 o 
   6   4   0       28.89       30.91      5.45 o 
   7   4   0        0.70       -2.02      4.69 o 
   8   4   0        0.04       -1.29      8.85 o 
   9   4   0        0.00       -2.76     14.64 o 
   2   5   0      506.64      571.29     12.13 o 
   3   5   0      886.88     1012.36     14.85 o 
   4   5   0        7.96        5.60      2.91 o 
   5   5   0        2.99        2.48      3.58 o 
   6   5   0        0.96       -0.22      4.90 o 
   7   5   0       62.95       68.85      9.39 o 
   8   5   0        0.53       -3.18      8.26 o 
   0   6   0        4.39        2.16      2.78 o 
   1   6   0      257.86      216.65      8.08 o 
   2   6   0       37.73       26.64      3.96 o 
   3   6   0       52.09       49.30      5.28 o 
   4   6   0      114.70      105.23      7.52 o 
   5   6   0      625.03      723.51     20.83 o 
   6   6   0        8.48        9.14      5.83 o 
   7   6   0       21.11       17.52      7.28 o 
   8   6   0        5.68        4.83      9.20 o 
   1   7   0        0.31        1.75      2.90 o 
   3   7   0        1.42        1.16      3.37 o 
   4   7   0       78.96       75.36      6.85 o 
   5   7   0      159.84      181.94     12.60 o 
   6   7   0      140.19      148.39     12.41 o 
   7   7   0       26.52       18.90      7.84 o 
   8   7   0        0.10        2.04     10.22 o 
   0   8   0      265.61      231.23     23.45 o 
   1   8   0       61.20       59.03      5.69 o 
   2   8   0       59.15       63.76      6.22 o 
   3   8   0       22.24       15.43      4.58 o 
   4   8   0      358.14      402.09     14.09 o 
   5   8   0      135.34      158.94     12.31 o 
   6   8   0        0.05        3.11      6.53 o 
   7   8   0      192.54      209.27     18.29 o 
   1   9   0       24.65       16.44      5.09 o 
   2   9   0      316.07      290.92     11.54 o 
   3   9   0      159.69      167.78      9.83 o 
   4   9   0        0.38       -1.14      5.19 o 
   5   9   0       77.08       74.82      9.90 o 
   6   9   0        8.98       12.94      7.91 o 
   7   9   0        0.56       -3.69      9.22 o 
   0  10   0      114.47       92.27     12.83 o 
   1  10   0       16.48        8.96      5.35 o 
   2  10   0       13.66        8.50      5.25 o 
   3  10   0        0.47        2.24      5.21 o 
   4  10   0        7.36        7.78      6.37 o 
   5  10   0        8.16        8.28      6.98 o 
   6  10   0       21.21       18.45      8.33 o 
   1  11   0       30.56       27.59      6.76 o 
   2  11   0       44.84       43.28      8.01 o 
   3  11   0        0.27        0.04      6.18 o 
   4  11   0        1.76        1.69      7.79 o 
   5  11   0        7.53        1.84      8.78 o 
   6  11   0       32.45       31.87     10.33 o 
   0  12   0       42.67       52.05     12.75 o 
   1  12   0        3.01        1.05      6.15 o 
   2  12   0       24.32       14.21      6.77 o 
   3  12   0        3.13        2.74      7.18 o 
   4  12   0        8.77        7.09      8.61 o 
   5  12   0        7.14        1.88      9.33 o 
   1  13   0       19.58       33.45      8.77 o 
   2  13   0       71.07       68.68     10.47 o 
   3  13   0        7.81       -3.33      7.86 o 
   4  13   0       51.77       46.94     12.27 o 
   0  14   0       67.61       95.33     17.09 o 
   1  14   0       11.09       13.90      8.70 o 
   2  14   0        6.81        8.70     10.15 o 
  -9   1   1        0.16        0.38     10.36 o 
  -8   1   1        5.37        6.45      6.54 o 
  -7   1   1        2.83        0.62      4.38 o 
  -6   1   1      163.95      150.02      7.56 o 
  -5   1   1       68.07       49.36      4.34 o 
  -4   1   1        0.10       -0.74      2.02 o 
  -3   1   1      146.61      134.31      4.60 o 
  -2   1   1     4461.63     4900.63     27.52 o 
  -1   1   1      152.73      136.35      2.73 o 
   0   1   1     4128.41     4368.55     68.51 o 
   1   1   1      113.57       93.81      2.82 o 
   2   1   1    10457.07    11005.69     88.73 o 
   4   1   1     6451.52     7247.96     53.38 o 
   5   1   1       19.89       15.68      3.30 o 
   6   1   1       75.52       57.59      5.44 o 
   7   1   1        0.07        1.03      4.50 o 
   8   1   1      119.38       99.67     15.65 o 
   9   1   1        3.26        4.97     10.55 o 
  -9   2   1        4.62        7.84     11.47 o 
  -8   2   1        1.73        3.08      6.76 o 
  -7   2   1        2.92        2.71      4.51 o 
  -6   2   1        3.12        2.15      3.23 o 
  -5   2   1        3.37        0.23      2.55 o 
  -4   2   1     1248.21     1342.85     21.70 o 
  -2   2   1     1059.81     1062.16     14.47 o 
  -1   2   1      934.30      897.31     16.75 o 
   0   2   1      525.96      554.73     13.53 o 
   1   2   1     2596.08     2687.47     32.51 o 
   2   2   1     2145.95     2111.42     20.21 o 
   3   2   1      358.08      340.74      7.50 o 
   4   2   1      692.28      731.17     15.34 o 
   5   2   1       90.85       76.30      5.27 o 
   6   2   1     1349.07     1479.62     27.95 o 
   7   2   1       12.66        8.06      4.82 o 
   8   2   1       36.00       21.91     10.42 o 
   9   2   1        2.42       -4.26     10.63 o 
  -9   3   1        0.06       -1.27     15.92 o 
  -8   3   1       44.88       45.84      8.88 o 
  -7   3   1        0.84       -0.01      4.72 o 
  -6   3   1        7.08        1.40      3.83 o 
  -5   3   1        9.58        5.91      2.98 o 
  -4   3   1       12.96       12.97      2.78 o 
  -3   3   1       63.41       63.89      3.78 o 
  -2   3   1       47.04       39.14      2.71 o 
   0   3   1     1825.97     1798.64     22.02 o 
   1   3   1        0.87        0.22      1.28 o 
   3   3   1       58.79       48.38      3.72 o 
   4   3   1       31.46       25.06      3.35 o 
   5   3   1      216.04      203.43      7.65 o 
   6   3   1      106.67       99.42      6.90 o 
   7   3   1       94.82       65.05      7.11 o 
   8   3   1      148.58      128.41     25.04 o 
   9   3   1        0.35        9.13     16.77 o 
  -9   4   1        4.09        9.13     17.19 o 
  -8   4   1        1.09       -4.25      8.55 o 
  -7   4   1       11.40        7.89      6.31 o 
  -6   4   1       12.25        6.18      4.15 o 
  -5   4   1       35.43       33.56      4.27 o 
  -4   4   1        1.46       -0.53      2.25 o 
  -3   4   1      463.84      493.29     11.34 o 
  -2   4   1      816.26      819.18      9.98 o 
  -1   4   1       19.10       11.85      2.35 o 
   0   4   1      415.72      453.96     18.57 o 
   1   4   1     6061.57     7011.84     62.59 o 
   2   4   1      279.24      281.01      6.51 o 
   3   4   1      291.43      312.26      7.87 o 
   4   4   1      217.65      222.43      7.55 o 
   5   4   1      150.82      140.93      7.02 o 
   6   4   1       13.95        8.22      4.40 o 
   7   4   1       20.98       13.21      6.13 o 
   8   4   1        4.44        9.40      7.75 o 
   9   4   1        1.47        0.64     16.13 o 
  -8   5   1        0.82       -4.24     10.25 o 
  -7   5   1        7.72        3.10      5.88 o 
  -6   5   1        9.74        7.57      5.27 o 
  -5   5   1      110.98      115.75      6.64 o 
  -4   5   1       38.36       39.08      4.10 o 
  -3   5   1      122.34      124.16      5.33 o 
  -2   5   1       74.99       70.85      5.12 o 
  -1   5   1      685.62      818.71     21.58 o 
   0   5   1        0.69        0.27      1.54 o 
   1   5   1      526.89      613.32      8.50 o 
   2   5   1        9.99        4.82      1.98 o 
   3   5   1      183.71      172.67      6.23 o 
   4   5   1       63.70       51.67      4.57 o 
   5   5   1       37.69       25.95      4.80 o 
   6   5   1       28.86       22.99      6.16 o 
   7   5   1        1.80        2.05      6.43 o 
   8   5   1        6.60       10.27      8.77 o 
  -8   6   1        0.34        2.15      8.80 o 
  -7   6   1       11.17        5.16      6.36 o 
  -6   6   1       28.46       25.79      6.90 o 
  -5   6   1      416.42      458.48     16.97 o 
  -4   6   1      269.06      268.92     10.35 o 
  -3   6   1     1035.25     1243.11     20.08 o 
  -2   6   1      218.29      199.22      8.13 o 
  -1   6   1      502.72      538.39     12.00 o 
   0   6   1      254.99      269.77      8.20 o 
   1   6   1      374.35      452.76     11.06 o 
   2   6   1      507.97      504.53     13.16 o 
   3   6   1        1.96        3.88      3.06 o 
   4   6   1       69.47       66.37      6.46 o 
   5   6   1      633.62      709.89     17.78 o 
   6   6   1       24.27       19.56      6.54 o 
   7   6   1      253.00      266.81     17.58 o 
   8   6   1        1.14        0.10      8.88 o 
  -8   7   1       23.63       21.33     10.82 o 
  -7   7   1      490.92      592.04     22.49 o 
  -6   7   1       71.67       71.83      9.64 o 
  -5   7   1        8.67        4.47      5.40 o 
  -4   7   1       48.13       44.17      5.80 o 
  -3   7   1       25.44       16.56      4.26 o 
  -2   7   1       39.49       32.00      4.58 o 
  -1   7   1        1.09        2.24      2.86 o 
   0   7   1        5.82        3.49      2.30 o 
   1   7   1      235.25      226.37      8.56 o 
   2   7   1        2.15        1.73      3.07 o 
   3   7   1        1.63       -0.84      3.32 o 
   4   7   1       13.43       15.61      4.53 o 
   5   7   1       48.72       52.74      7.55 o 
   6   7   1       46.58       52.13      8.57 o 
   7   7   1       90.95       76.96     12.68 o 
   8   7   1       71.42       86.64     14.80 o 
  -7   8   1       80.07       78.46     11.39 o 
  -6   8   1        0.00       -2.11      6.22 o 
  -5   8   1      313.05      343.03     16.10 o 
  -4   8   1      511.51      565.60     16.10 o 
  -3   8   1       29.45       26.58      5.12 o 
  -2   8   1      404.95      366.39     12.03 o 
  -1   8   1       27.41       21.94      4.26 o 
   0   8   1       53.33       41.07      6.00 o 
   1   8   1        6.96        4.18      3.31 o 
   2   8   1        4.35        5.11      3.65 o 
   3   8   1        1.85        1.58      3.91 o 
   4   8   1      120.58      128.41      8.94 o 
   5   8   1       92.72       95.17     10.23 o 
   6   8   1      157.35      178.70     13.68 o 
   7   8   1      127.12      155.87     16.74 o 
  -7   9   1        0.40       -0.41      9.40 o 
  -6   9   1       14.71       13.74      7.54 o 
  -5   9   1       51.60       42.66      8.49 o 
  -4   9   1       45.78       34.38      7.29 o 
  -3   9   1      419.88      401.98     13.95 o 
  -2   9   1      252.70      213.21     10.00 o 
  -1   9   1      628.90      652.26     19.25 o 
   1   9   1       78.58       69.52      7.79 o 
   2   9   1        5.87        3.69      3.97 o 
   3   9   1      165.89      175.91     10.26 o 
   4   9   1        0.01        1.47      4.70 o 
   5   9   1       66.21       62.04      9.12 o 
   6   9   1       10.01        3.05      7.41 o 
   7   9   1        1.95       -5.16      9.29 o 
  -6  10   1       36.96       56.63     10.65 o 
  -5  10   1       42.02       43.25      8.82 o 
  -4  10   1       85.24       86.00     10.00 o 
  -3  10   1       49.64       32.72      7.24 o 
  -2  10   1      210.76      202.92     12.46 o 
  -1  10   1        4.64        4.22      5.04 o 
   0  10   1       40.04       45.39      7.23 o 
   1  10   1       14.11       15.00      5.58 o 
   2  10   1      149.78      135.44     10.99 o 
   3  10   1        4.74        0.44      5.44 o 
   4  10   1       43.74       39.67      8.37 o 
   5  10   1        0.24        4.14      6.87 o 
   6  10   1        0.81        2.63      9.11 o 
  -6  11   1       66.07       79.39     12.33 o 
  -5  11   1       25.21       27.99     10.61 o 
  -4  11   1       19.52       21.60      9.05 o 
  -3  11   1        7.56        8.34      7.28 o 
  -2  11   1       46.86       23.11      6.74 o 
  -1  11   1       92.47       92.94     10.09 o 
   0  11   1        6.84        9.65      5.91 o 
   1  11   1       27.31       25.51      6.80 o 
   2  11   1       20.42       16.96      6.35 o 
   3  11   1       29.11       19.62      7.41 o 
   4  11   1        0.13        2.07      7.55 o 
   5  11   1        0.21       -2.01      8.64 o 
   6  11   1        1.33       -3.15      9.80 o 
  -5  12   1        0.41        3.18      9.64 o 
  -4  12   1       66.48       54.72     11.89 o 
  -3  12   1        0.00        0.01      8.00 o 
  -2  12   1       27.10       22.16      7.31 o 
  -1  12   1       62.82       55.01      8.90 o 
   0  12   1       20.18       17.01      6.79 o 
   1  12   1       69.60       68.76      9.63 o 
   2  12   1        7.54        9.95      6.77 o 
   3  12   1        7.05        3.57      7.12 o 
   4  12   1        6.19        5.89      9.05 o 
   5  12   1        0.17       -0.96     10.33 o 
  -4  13   1        1.42        4.75      9.92 o 
  -3  13   1       11.38        0.08      8.15 o 
  -2  13   1        3.99        1.49      7.23 o 
  -1  13   1       21.01       13.14      7.50 o 
   0  13   1       13.52       10.51      7.03 o 
   1  13   1        2.29        2.77      6.69 o 
   2  13   1        2.18        5.12      7.16 o 
   3  13   1       40.10       46.24     11.78 o 
   4  13   1        7.39        7.87      9.73 o 
  -2  14   1       49.36       60.21     12.84 o 
  -1  14   1        4.71        7.78      7.77 o 
   0  14   1       21.72       21.50      9.11 o 
   1  14   1        9.79       10.33      8.61 o 
   2  14   1       10.92        1.41      8.42 o 
  -9   0   2        1.41        7.00     17.19 o 
  -8   0   2        0.02        2.77      8.85 o 
  -7   0   2       12.88       10.76      7.98 o 
  -6   0   2        4.79       -0.11      4.29 o 
  -5   0   2       26.70       14.73      4.17 o 
  -4   0   2      392.57      401.76     13.90 o 
  -3   0   2      200.89      207.64      7.77 o 
  -2   0   2     9901.23    10424.93    224.28 o 
  -1   0   2      497.13      531.77     11.68 o 
   0   0   2     2908.19     2962.59     48.25 o 
   1   0   2     3495.62     3740.67     24.18 o 
   2   0   2    87774.70    94977.97    203.69 o 
   3   0   2       38.14       24.71      3.67 o 
   4   0   2    11824.60    13647.74     72.98 o 
   5   0   2       14.75        7.20      4.06 o 
   6   0   2      136.30      114.59      9.54 o 
   7   0   2        0.06       -1.53      5.63 o 
   8   0   2       44.16       22.29     14.01 o 
   9   0   2        4.81        2.45      9.97 o 
  -9   1   2        5.13       -5.68      9.36 o 
  -8   1   2       21.59       21.49      7.03 o 
  -7   1   2       21.95       19.68      6.51 o 
  -6   1   2       13.37        7.80      3.35 o 
  -5   1   2       88.94      102.08      5.79 o 
  -4   1   2      191.70      192.72      6.19 o 
  -3   1   2     1609.33     1689.82     14.81 o 
  -1   1   2       93.97       75.16      2.75 o 
   0   1   2     4170.20     3905.36     41.15 o 
   1   1   2      255.92      267.13      4.52 o 
   2   1   2      345.33      371.18      6.34 o 
   4   1   2     5138.79     5846.49     51.00 o 
   5   1   2        2.85       -0.02      2.64 o 
   6   1   2     1325.68     1444.32     22.07 o 
   7   1   2        6.36        4.92      4.06 o 
   8   1   2        3.29        4.08      8.47 o 
   9   1   2        0.23       -5.67     10.64 o 
  -9   2   2        1.23       -3.71      8.09 o 
  -8   2   2        2.23        0.86      6.47 o 
  -7   2   2       34.53       31.29      6.90 o 
  -6   2   2       56.84       60.06      6.40 o 
  -5   2   2       56.15       50.77      4.42 o 
  -4   2   2       68.77       79.45      4.59 o 
  -3   2   2      151.15      134.27      4.55 o 
  -2   2   2       11.63        7.95      1.52 o 
  -1   2   2     3542.49     3742.53     30.59 o 
   0   2   2      358.94      339.36      4.67 o 
   1   2   2     3799.22     4056.82     24.25 o 
   2   2   2      273.65      288.06      6.11 o 
   3   2   2      712.43      706.78     10.70 o 
   4   2   2        6.20        5.73      2.45 o 
   5   2   2       23.06       14.58      3.35 o 
   6   2   2     1438.86     1556.35     21.62 o 
   7   2   2       33.82       29.24      6.75 o 
   8   2   2      404.99      426.24     20.85 o 
   9   2   2        0.01      -10.62     10.50 o 
  -9   3   2        0.04       -6.37     12.03 o 
  -8   3   2      119.16      131.70     12.67 o 
  -7   3   2        1.55        2.79      4.72 o 
  -6   3   2      239.23      264.18     11.09 o 
  -5   3   2      150.41      154.42      6.64 o 
  -4   3   2        6.20        3.54      2.26 o 
  -3   3   2        2.03        1.46      1.81 o 
  -2   3   2        8.09        3.63      1.54 o 
  -1   3   2      116.56      106.88      4.23 o 
   0   3   2     3100.13     3198.87     34.21 o 
   1   3   2     1785.40     1984.58     24.62 o 
   2   3   2      323.68      320.95     10.76 o 
   3   3   2       67.20       54.90      3.86 o 
   4   3   2      356.88      379.45      9.29 o 
   5   3   2     1112.19     1314.97     18.64 o 
   6   3   2       71.34       68.48      5.91 o 
   7   3   2      109.41       93.42      9.46 o 
   8   3   2      233.51      226.59     14.37 o 
   9   3   2        0.01       -8.49     15.07 o 
  -9   4   2       12.16        9.73     12.84 o 
  -8   4   2        3.29        4.17      8.04 o 
  -7   4   2        9.35       11.06      6.38 o 
  -6   4   2       85.06       86.92      7.72 o 
  -5   4   2      241.97      233.84      8.19 o 
  -4   4   2      100.78       94.55      5.19 o 
  -3   4   2      258.36      224.69      7.83 o 
  -2   4   2      571.15      604.96      8.49 o 
  -1   4   2       10.21       15.48      2.67 o 
   0   4   2       37.56       31.38      2.60 o 
   1   4   2     1280.75     1555.40     13.97 o 
   2   4   2      299.60      295.41      8.44 o 
   3   4   2      316.91      321.37      8.34 o 
   4   4   2        2.45        0.52      2.48 o 
   5   4   2       62.20       58.06      5.17 o 
   6   4   2        3.66        1.10      3.60 o 
   7   4   2       81.18       58.86     10.03 o 
   8   4   2        1.68        3.63     10.09 o 
   9   4   2       23.98        4.46     17.19 o 
  -8   5   2       64.27       74.75     12.70 o 
  -7   5   2        8.77        8.38      6.56 o 
  -6   5   2       48.92       46.30      7.71 o 
  -5   5   2      107.11       99.51      7.49 o 
  -4   5   2      246.89      246.42      7.98 o 
  -3   5   2       52.19       48.75      4.71 o 
  -2   5   2       39.48       43.42      4.25 o 
  -1   5   2     1362.78     1519.84     37.01 o 
   2   5   2       14.60        9.15      2.33 o 
   3   5   2      173.47      164.33      6.20 o 
   4   5   2      168.12      181.95      7.27 o 
   5   5   2       65.72       51.93      5.32 o 
   6   5   2        8.87       11.46      5.40 o 
   7   5   2        3.45       -0.04      7.22 o 
   8   5   2        0.01        2.95     10.93 o 
  -8   6   2       63.62       67.48     12.38 o 
  -7   6   2        0.03        0.20      6.25 o 
  -6   6   2       78.65       68.93      8.91 o 
  -5   6   2       20.27       17.18      5.58 o 
  -4   6   2        2.46        3.32      3.47 o 
  -3   6   2     1153.40     1338.73     20.81 o 
  -2   6   2        5.57        1.44      2.59 o 
  -1   6   2      418.57      407.01     10.56 o 
   0   6   2       63.37       64.68      3.96 o 
   1   6   2      125.87      125.23      4.91 o 
   2   6   2        0.56       -0.52      2.17 o 
   3   6   2       40.81       24.58      4.25 o 
   4   6   2        2.96        0.75      3.47 o 
   5   6   2        3.03        2.51      4.14 o 
   6   6   2       22.92       20.76      6.47 o 
   7   6   2      109.39       84.88     11.92 o 
   8   6   2       10.71        1.79      9.31 o 
  -8   7   2        0.01       -1.90      9.73 o 
  -7   7   2      312.11      365.93     18.52 o 
  -6   7   2       39.25       41.91      8.28 o 
  -5   7   2        3.10        3.32      5.44 o 
  -4   7   2        7.70        6.96      4.22 o 
  -3   7   2      243.36      246.83      9.97 o 
  -2   7   2       43.07       35.52      4.69 o 
  -1   7   2       15.90       10.48      3.24 o 
   0   7   2        2.11       -0.82      2.16 o 
   1   7   2        5.99        3.84      2.45 o 
   2   7   2       12.14        9.10      3.49 o 
   3   7   2        0.00       -0.42      3.39 o 
   4   7   2        2.44        0.92      3.98 o 
   5   7   2        3.46        1.74      4.40 o 
   6   7   2       18.47       13.64      6.52 o 
   7   7   2       23.12       25.00     10.05 o 
   8   7   2       80.11      101.07     15.03 o 
  -7   8   2       76.96       73.38     11.24 o 
  -6   8   2        7.38        6.37      6.87 o 
  -5   8   2      655.12      713.21     22.67 o 
  -4   8   2       22.43       12.92      5.71 o 
  -3   8   2      393.68      403.48     13.32 o 
  -2   8   2      193.90      188.81      9.12 o 
  -1   8   2       30.59       22.91      4.40 o 
   0   8   2      272.15      259.51      8.87 o 
   1   8   2       31.27       21.80      4.30 o 
   2   8   2       26.65       25.82      4.82 o 
   3   8   2       22.71       15.92      4.51 o 
   4   8   2        0.13        1.98      4.12 o 
   5   8   2        5.60        4.99      5.89 o 
   6   8   2       64.90       56.71     10.86 o 
   7   8   2        6.49        7.23      9.74 o 
  -7   9   2        0.01       -2.64      8.20 o 
  -6   9   2        0.02       -3.22      7.14 o 
  -5   9   2        2.94        0.40      6.15 o 
  -4   9   2       16.79       11.14      6.07 o 
  -3   9   2      301.28      303.35     12.37 o 
  -2   9   2       49.61       32.55      5.44 o 
  -1   9   2      530.14      504.76     17.14 o 
   0   9   2       85.93       92.82      8.91 o 
   1   9   2        5.35       -0.51      4.12 o 
   2   9   2       37.21       39.74      5.90 o 
   3   9   2       52.99       54.58      6.67 o 
   4   9   2       37.01       27.74      6.10 o 
   5   9   2        0.96        0.29      5.87 o 
   6   9   2        1.35       -2.22      8.53 o 
   7   9   2       14.10       14.15      9.99 o 
  -6  10   2        5.45        0.58      7.75 o 
  -5  10   2       27.85       22.73      7.93 o 
  -4  10   2       43.11       35.59      7.54 o 
  -3  10   2        8.82        6.40      4.90 o 
  -2  10   2       88.56       59.12      8.18 o 
  -1  10   2        0.94       -4.42      4.52 o 
   0  10   2        0.96        1.55      4.54 o 
   1  10   2      125.65      101.86      9.69 o 
   2  10   2       19.37       16.35      5.92 o 
   3  10   2       30.48       22.66      6.80 o 
   4  10   2       23.41       24.88      6.57 o 
   5  10   2        4.15        9.17      7.10 o 
   6  10   2        0.02       -5.28      8.95 o 
  -6  11   2        8.70        6.81      9.15 o 
  -5  11   2       72.30       82.66     13.74 o 
  -4  11   2      174.39      170.10     16.41 o 
  -3  11   2       28.65       16.57      7.94 o 
  -2  11   2        0.11       -0.37      5.26 o 
  -1  11   2       18.96       12.92      6.06 o 
   0  11   2      231.49      230.59     13.64 o 
   1  11   2        3.25       -0.17      5.44 o 
   2  11   2       27.67       21.83      7.09 o 
   3  11   2       52.96       64.82      9.34 o 
   4  11   2        3.38        3.08      7.83 o 
   5  11   2       31.23       35.52     11.01 o 
   6  11   2       14.30       13.06     10.68 o 
  -5  12   2       22.88       31.77     11.63 o 
  -4  12   2       50.91       55.98     12.14 o 
  -3  12   2       93.95      100.05     13.49 o 
  -2  12   2       31.43       19.21      7.05 o 
  -1  12   2       45.17       43.59      8.50 o 
   0  12   2       65.88       58.70      9.20 o 
   1  12   2        5.70        2.26      5.69 o 
   2  12   2       16.88       12.85      7.07 o 
   3  12   2       22.00       10.74      7.21 o 
   4  12   2        6.28        5.25      9.18 o 
   5  12   2       12.31       25.70     13.17 o 
  -4  13   2       16.41       14.61     10.90 o 
  -3  13   2        8.61        2.17      8.56 o 
  -2  13   2       79.81       78.58     12.99 o 
  -1  13   2       19.59       17.97      7.67 o 
   0  13   2       37.33       30.54      8.69 o 
   1  13   2        0.00        0.98      7.15 o 
   2  13   2        1.37        1.20      7.05 o 
   3  13   2        4.13        5.65      9.20 o 
   4  13   2       29.06       43.22     12.15 o 
  -2  14   2        4.71        6.77      9.70 o 
  -1  14   2       17.04       16.46      8.67 o 
   0  14   2        5.56        3.32      7.81 o 
   1  14   2        5.43        7.67      8.35 o 
   2  14   2       14.78       18.64      9.28 o 
  -9   1   3        0.06       -5.30      8.08 o 
  -8   1   3        3.83        3.80      5.92 o 
  -7   1   3        3.38        0.59      5.12 o 
  -6   1   3       88.11       76.65      6.94 o 
  -5   1   3       17.60       10.77      3.02 o 
  -4   1   3       11.55        5.42      2.23 o 
  -3   1   3        7.99        5.80      1.72 o 
  -2   1   3       32.60       26.93      2.62 o 
  -1   1   3      728.94      736.84      7.26 o 
   0   1   3      512.69      506.41      5.70 o 
   1   1   3      190.60      201.05      5.01 o 
   2   1   3      170.50      166.11      4.38 o 
   3   1   3      198.75      205.63      5.51 o 
   4   1   3     1254.32     1297.95     16.10 o 
   5   1   3        0.38       -0.71      2.54 o 
   6   1   3     2687.09     3120.42     30.84 o 
   7   1   3       43.62       28.07      5.81 o 
   8   1   3      257.83      232.74     16.98 o 
   9   1   3        1.03       -3.85     11.16 o 
  -9   2   3       34.89       31.37      9.34 o 
  -8   2   3      369.83      377.05     17.63 o 
  -7   2   3        0.65        1.09      5.26 o 
  -6   2   3      216.49      192.11      9.46 o 
  -5   2   3       52.85       43.26      4.14 o 
  -4   2   3       26.91       19.82      2.79 o 
  -3   2   3        0.85        0.18      1.56 o 
  -2   2   3      556.93      538.53      6.93 o 
  -1   2   3      163.73      156.36      3.64 o 
   0   2   3      169.11      167.72      4.00 o 
   2   2   3        7.61        2.61      1.57 o 
   3   2   3        2.68        1.83      1.81 o 
   4   2   3     1494.52     1654.31     22.46 o 
   5   2   3        6.29        4.20      2.82 o 
   6   2   3        0.28       -0.59      3.45 o 
   7   2   3       58.02       40.98      7.20 o 
   8   2   3      708.11      673.57     25.39 o 
   9   2   3       56.30       54.37     11.52 o 
  -9   3   3        1.27        5.99     12.29 o 
  -8   3   3        1.51        1.01      7.11 o 
  -7   3   3       43.05       28.23      6.74 o 
  -6   3   3      504.33      534.65     15.56 o 
  -5   3   3        1.21        0.91      2.66 o 
  -4   3   3      407.33      408.63      8.82 o 
  -3   3   3        4.50        3.83      1.78 o 
  -2   3   3       15.75       14.29      1.92 o 
  -1   3   3      967.38      922.55      9.79 o 
   0   3   3      423.58      408.73      6.71 o 
   1   3   3      338.20      302.24      6.22 o 
   2   3   3       44.11       35.97      2.98 o 
   3   3   3      219.54      224.07      6.67 o 
   4   3   3      164.22      141.82      6.04 o 
   5   3   3       99.30      102.45      6.31 o 
   6   3   3      164.83      160.42      8.23 o 
   7   3   3        8.99        9.03      5.40 o 
   8   3   3        0.32       -0.28      7.51 o 
   9   3   3       44.94       22.71     19.31 o 
  -9   4   3        0.11        2.50     12.78 o 
  -8   4   3        2.77        0.20      8.12 o 
  -7   4   3       37.55       38.18      7.97 o 
  -6   4   3        0.01       -1.38      3.88 o 
  -5   4   3      101.57       94.04      7.17 o 
  -4   4   3      131.39      119.54      5.47 o 
  -3   4   3      439.27      457.08      9.66 o 
  -1   4   3     2097.04     2243.78     23.19 o 
   0   4   3       99.32       95.81      3.93 o 
   1   4   3      543.89      566.55      9.10 o 
   2   4   3     1094.12     1215.54     22.66 o 
   3   4   3     2000.80     2331.18     32.69 o 
   4   4   3        0.69        2.24      2.53 o 
   5   4   3      137.08      134.04      7.13 o 
   6   4   3      133.20      130.54      7.76 o 
   7   4   3        0.04        3.56      6.65 o 
   8   4   3        8.41        3.80      9.57 o 
  -8   5   3       49.91       44.06     11.47 o 
  -7   5   3       18.05       15.00      6.73 o 
  -6   5   3       27.14       22.85      6.49 o 
  -5   5   3       53.37       41.91      5.29 o 
  -4   5   3       19.13       12.60      2.94 o 
  -3   5   3       28.06       20.07      2.84 o 
  -2   5   3     1244.20     1410.13     18.68 o 
  -1   5   3      813.98      917.43     14.45 o 
   0   5   3        0.31        1.26      1.86 o 
   1   5   3      508.21      613.20     12.17 o 
   2   5   3      513.26      550.60     10.04 o 
   3   5   3      197.23      193.61      6.84 o 
   4   5   3       12.48        6.99      3.11 o 
   5   5   3       15.92       10.73      3.74 o 
   6   5   3        0.00        0.74      4.63 o 
   7   5   3        0.82        0.82      7.20 o 
   8   5   3        0.38        1.88      9.99 o 
  -8   6   3       19.86       12.88      9.59 o 
  -7   6   3      281.17      329.04     16.92 o 
  -6   6   3      127.18      146.51     11.90 o 
  -5   6   3       54.15       52.72      7.66 o 
  -4   6   3       19.78       14.43      4.00 o 
  -3   6   3      472.98      541.62     13.17 o 
  -2   6   3      203.65      225.83      8.47 o 
  -1   6   3      780.99      936.86     23.60 o 
   0   6   3        0.84        1.51      2.03 o 
   1   6   3        0.22       -0.39      2.02 o 
   2   6   3      349.38      392.84     11.74 o 
   3   6   3       44.78       40.86      4.20 o 
   4   6   3      115.64       97.97      7.86 o 
   5   6   3       46.73       39.71      5.88 o 
   6   6   3       73.21       75.23     11.15 o 
   7   6   3       17.05       17.14      8.53 o 
   8   6   3        8.23       13.39     11.60 o 
  -8   7   3        6.96        5.36     10.00 o 
  -7   7   3      301.44      362.60     18.41 o 
  -6   7   3      208.23      247.36     14.41 o 
  -5   7   3      845.83     1032.00     26.58 o 
  -4   7   3      196.71      189.94     11.60 o 
  -3   7   3        2.03        1.07      3.36 o 
  -2   7   3       39.41       35.81      4.78 o 
  -1   7   3      189.03      163.30      7.56 o 
   0   7   3      205.08      207.18      6.71 o 
   1   7   3       98.29       85.29      4.53 o 
   2   7   3       93.60       84.55      6.59 o 
   3   7   3       62.48       51.19      5.68 o 
   4   7   3       10.37        7.34      4.25 o 
   5   7   3       80.04       76.03      7.54 o 
   6   7   3       17.65       13.68      8.31 o 
   7   7   3       52.83       45.44     11.14 o 
   8   7   3        1.75        1.81     11.66 o 
  -7   8   3        8.29       13.90      8.24 o 
  -6   8   3        9.50        8.83      6.93 o 
  -5   8   3      253.16      266.55     14.60 o 
  -4   8   3      148.82      165.55     11.95 o 
  -3   8   3      866.56      998.53     20.30 o 
  -2   8   3       53.29       47.84      5.73 o 
  -1   8   3       14.77       10.88      3.81 o 
   0   8   3      418.64      398.13     12.20 o 
   1   8   3      286.35      300.35     10.54 o 
   2   8   3        0.40        4.02      3.64 o 
   3   8   3        8.22        4.21      3.95 o 
   4   8   3        0.81       -3.63      4.27 o 
   5   8   3       23.71       23.20      6.04 o 
   6   8   3        2.64        4.07      7.78 o 
   7   8   3        3.34        5.90      9.23 o 
  -7   9   3        0.00       -1.85      8.28 o 
  -6   9   3        3.09        4.89      7.42 o 
  -5   9   3       15.81       11.80      6.74 o 
  -4   9   3       28.80       20.82      6.76 o 
  -3   9   3      181.04      180.67     10.26 o 
  -2   9   3       47.54       36.02      5.71 o 
  -1   9   3     1506.20     1607.90     30.02 o 
   0   9   3      856.61      877.62     22.23 o 
   1   9   3      473.53      527.57     17.71 o 
   2   9   3      596.31      594.18     16.18 o 
   3   9   3       17.95        6.56      4.67 o 
   4   9   3        0.39       -0.48      4.71 o 
   5   9   3        1.22        2.44      6.32 o 
   6   9   3       10.92        4.75      8.48 o 
   7   9   3        5.85        1.23      9.70 o 
  -6  10   3       13.78       16.71      8.84 o 
  -5  10   3        1.13       -1.09      6.87 o 
  -4  10   3        0.50       -2.69      5.80 o 
  -3  10   3       75.97       83.47      9.56 o 
  -2  10   3       98.23       85.03      9.31 o 
  -1  10   3      513.03      520.35     18.50 o 
   0  10   3      671.99      677.88     20.92 o 
   1  10   3      290.14      303.47     14.23 o 
   2  10   3        4.39        1.98      5.07 o 
   3  10   3        0.00        1.72      5.40 o 
   4  10   3      270.54      295.70     13.62 o 
   5  10   3        0.79        1.77      7.02 o 
   6  10   3       33.09       32.95     10.83 o 
  -6  11   3      114.74      139.28     14.51 o 
  -5  11   3        2.11        1.75      8.84 o 
  -4  11   3       68.27       69.64     11.91 o 
  -3  11   3       82.03       89.44     12.33 o 
  -2  11   3       14.60       18.19      6.96 o 
  -1  11   3       33.86       20.27      6.79 o 
   0  11   3      100.67      102.46     10.25 o 
   1  11   3       17.59       27.78      6.89 o 
   2  11   3       31.44       20.66      6.65 o 
   3  11   3        5.83        7.92      6.23 o 
   4  11   3        0.21        4.12      7.98 o 
   5  11   3        3.34       -2.55     10.12 o 
   6  11   3        1.07       -7.88     11.85 o 
  -5  12   3        3.27        4.32      9.50 o 
  -4  12   3        8.60        8.21      9.07 o 
  -3  12   3       15.52       11.16      8.73 o 
  -2  12   3       18.15       21.78      9.08 o 
  -1  12   3        0.75        2.27      6.04 o 
   0  12   3        6.29        2.86      6.11 o 
   1  12   3       51.16       35.18      7.95 o 
   2  12   3       20.02        8.89      6.77 o 
   3  12   3       10.34        4.38      7.22 o 
   4  12   3       34.21       38.15     10.90 o 
   5  12   3        4.06        1.26     11.63 o 
  -4  13   3        0.93       -1.76     10.19 o 
  -3  13   3        2.09       -0.20      9.29 o 
  -2  13   3       57.06       84.77     13.49 o 
  -1  13   3        0.14        0.55      6.94 o 
   0  13   3       44.13       42.17      8.89 o 
   1  13   3       15.26       18.10      7.75 o 
   2  13   3       22.63       27.03      9.05 o 
   3  13   3       25.25       35.17      9.35 o 
  -2  14   3        1.92       -1.80      9.06 o 
  -1  14   3       95.55      132.25     13.90 o 
   0  14   3      123.50      183.12     15.75 o 
   1  14   3        0.61        3.21      8.17 o 
   2  14   3      111.84      126.15     13.63 o 
  -9   0   4       44.14       39.96     14.75 o 
  -8   0   4        5.10       -1.24      9.18 o 
  -7   0   4       54.83       44.71     10.93 o 
  -6   0   4       21.71       17.34      7.34 o 
  -5   0   4      241.37      285.25     11.95 o 
  -4   0   4       11.71       10.43      3.57 o 
  -3   0   4      263.62      264.35      8.63 o 
  -1   0   4       43.57       32.37      2.91 o 
   0   0   4    10475.31    11218.23     96.54 o 
   1   0   4     3758.95     4365.37     56.67 o 
   2   0   4        1.42       -1.50      2.54 o 
   3   0   4      121.79       99.29      6.15 o 
   4   0   4     4532.58     5119.02     61.74 o 
   5   0   4      133.76      158.43      9.87 o 
   6   0   4      717.86      701.70     22.40 o 
   7   0   4        2.55        5.45      6.88 o 
   8   0   4        7.39        8.70     12.31 o 
   9   0   4        1.72        4.67     16.34 o 
  -9   1   4        2.53        8.95      8.50 o 
  -8   1   4       21.80       11.66      6.65 o 
  -7   1   4      188.05      200.19     13.28 o 
  -6   1   4       18.60       12.12      5.14 o 
  -5   1   4       26.78       17.96      3.20 o 
  -4   1   4     1110.23     1253.00     14.61 o 
  -3   1   4      201.01      213.05      5.20 o 
  -2   1   4     2480.94     2594.43     19.81 o 
  -1   1   4     9427.37     9881.46     94.37 o 
   0   1   4        0.71        1.19      1.17 o 
   1   1   4     5777.21     6111.48     49.78 o 
   2   1   4      134.42      129.58      5.17 o 
   3   1   4     1065.99     1183.15     14.24 o 
   4   1   4       35.85       27.42      3.35 o 
   5   1   4       41.54       26.82      3.90 o 
   6   1   4      504.32      506.78     13.53 o 
   7   1   4       18.56       13.94      5.51 o 
   8   1   4      158.56      142.25     14.35 o 
   9   1   4        2.36        2.00     10.87 o 
  -9   2   4       34.93       27.84      9.41 o 
  -8   2   4      116.20      101.41     11.43 o 
  -7   2   4       64.67       51.03      7.71 o 
  -6   2   4        0.41       -0.99      3.49 o 
  -5   2   4      125.17      120.21      5.79 o 
  -4   2   4      109.02      116.06      6.22 o 
  -3   2   4      248.66      227.02      9.39 o 
  -2   2   4       71.88       67.86      3.95 o 
  -1   2   4        0.14       -0.45      1.15 o 
   0   2   4      288.76      270.41      5.27 o 
   1   2   4      161.55      147.14      4.22 o 
   2   2   4       23.74       16.62      2.20 o 
   3   2   4       21.80       17.30      2.56 o 
   4   2   4       44.92       37.84      3.76 o 
   5   2   4        1.84        2.40      2.91 o 
   6   2   4       30.71       24.22      4.86 o 
   7   2   4        0.44       -0.30      4.99 o 
   8   2   4      509.22      548.79     20.57 o 
   9   2   4       15.24        6.05     11.85 o 
  -9   3   4       60.52       61.24     13.71 o 
  -8   3   4       17.35        6.47      7.05 o 
  -7   3   4       15.61        7.83      5.70 o 
  -6   3   4      315.90      317.45     12.07 o 
  -5   3   4      192.66      193.18      8.79 o 
  -4   3   4      635.53      659.61     10.27 o 
  -3   3   4       36.15       34.45      2.73 o 
  -2   3   4       98.84       81.44      3.40 o 
  -1   3   4      628.27      616.88     13.38 o 
   0   3   4      181.85      174.16      4.82 o 
   1   3   4     1020.25      980.67     11.35 o 
   2   3   4        4.01       -0.11      1.71 o 
   3   3   4      363.26      352.98      8.61 o 
   4   3   4       82.87       74.02      4.95 o 
   5   3   4        2.13        0.44      2.93 o 
   6   3   4      197.14      198.82      9.67 o 
   7   3   4      187.25      167.41     11.31 o 
   8   3   4       71.08       60.46     10.90 o 
   9   3   4       45.41       41.81     21.44 o 
  -9   4   4        0.00       -4.57     10.17 o 
  -8   4   4       19.30       10.43      8.47 o 
  -7   4   4       23.78       18.22      8.00 o 
  -6   4   4       29.60       27.11      5.39 o 
  -5   4   4        4.04        2.98      3.37 o 
  -4   4   4      277.15      275.23      7.16 o 
  -3   4   4      420.09      428.15      8.19 o 
  -2   4   4      517.79      540.22      8.53 o 
  -1   4   4      623.13      601.88     11.17 o 
   0   4   4      243.67      192.98      5.48 o 
   1   4   4      414.23      417.72      8.22 o 
   2   4   4       44.62       35.73      3.39 o 
   3   4   4      631.76      688.64     12.00 o 
   4   4   4       52.91       47.58      4.51 o 
   5   4   4      238.96      220.48      8.52 o 
   6   4   4        3.13        2.37      4.18 o 
   7   4   4       27.49       16.62      7.49 o 
   8   4   4       19.78        6.08      9.52 o 
  -8   5   4       95.12       93.50     13.20 o 
  -7   5   4        0.50        0.10      6.15 o 
  -6   5   4      350.51      425.15     17.06 o 
  -5   5   4      125.96      123.43      8.11 o 
  -4   5   4        0.51        0.55      2.52 o 
  -3   5   4       13.22        8.16      2.34 o 
  -2   5   4      802.95      898.16     15.80 o 
  -1   5   4       22.72       22.76      2.60 o 
   0   5   4        5.35        3.81      2.05 o 
   1   5   4      521.93      552.22     10.03 o 
   2   5   4      655.99      728.49     11.24 o 
   3   5   4      457.65      526.42     11.12 o 
   4   5   4        1.08        0.80      2.92 o 
   5   5   4      140.28      149.25      7.87 o 
   6   5   4       14.59       12.76      5.49 o 
   7   5   4        8.57        5.25      7.90 o 
   8   5   4        0.00       -4.96     10.30 o 
  -8   6   4       18.20       14.89      9.63 o 
  -7   6   4      167.99      169.11     13.87 o 
  -6   6   4       39.59       33.97      7.54 o 
  -5   6   4       19.98       12.44      5.33 o 
  -4   6   4      285.44      318.05     13.59 o 
  -3   6   4        4.34        5.27      3.27 o 
  -2   6   4      157.06      157.98      7.33 o 
  -1   6   4      558.95      618.06     14.63 o 
   1   6   4       70.13       81.60      4.78 o 
   2   6   4        3.97        4.22      2.54 o 
   3   6   4       19.31       13.75      3.35 o 
   4   6   4        0.42       -3.35      3.42 o 
   5   6   4        6.39        3.78      4.15 o 
   6   6   4       26.82       22.82      6.43 o 
   7   6   4        2.58        1.67      7.71 o 
   8   6   4        0.15        3.31     11.84 o 
  -8   7   4       55.74       69.92     14.29 o 
  -7   7   4        9.41        8.10      7.40 o 
  -6   7   4       37.01       36.32      8.10 o 
  -5   7   4      716.76      807.44     23.82 o 
  -4   7   4       20.23       16.55      5.52 o 
  -3   7   4      408.49      411.34     12.45 o 
  -2   7   4      283.19      293.27     10.40 o 
  -1   7   4       58.79       51.89      5.12 o 
   0   7   4       47.12       31.81      3.59 o 
   1   7   4       58.90       58.57      4.49 o 
   2   7   4       13.54        8.38      3.57 o 
   3   7   4        3.39        2.16      3.57 o 
   4   7   4        0.22        0.79      3.95 o 
   5   7   4       10.04        9.31      4.84 o 
   6   7   4        0.53       -0.08      6.95 o 
   7   7   4        2.24       -0.13      8.53 o 
   8   7   4        5.92        6.55     13.20 o 
  -7   8   4       16.84       11.11      8.03 o 
  -6   8   4       26.49       15.80      7.34 o 
  -5   8   4       30.80       28.77      7.45 o 
  -4   8   4        0.05        1.94      5.04 o 
  -3   8   4     1375.72     1453.35     43.74 o 
  -2   8   4       90.58       95.11      7.23 o 
  -1   8   4     1055.40     1129.73     22.37 o 
   0   8   4        6.53        3.86      3.32 o 
   1   8   4       35.70       17.59      4.42 o 
   2   8   4      142.60      116.67      7.94 o 
   3   8   4       57.06       39.81      5.91 o 
   4   8   4       23.41       11.62      4.76 o 
   5   8   4       18.07       18.93      6.68 o 
   6   8   4       11.34        3.13      7.18 o 
   7   8   4        7.81        3.42      9.39 o 
  -7   9   4        1.77        1.55      8.61 o 
  -6   9   4        0.46        1.07      7.03 o 
  -5   9   4       20.00       17.34      7.26 o 
  -4   9   4       14.89       16.13      6.51 o 
  -3   9   4       13.47       13.28      5.84 o 
  -2   9   4       18.52       13.51      4.75 o 
  -1   9   4      883.11      876.78     22.23 o 
   0   9   4      155.31      140.55     10.31 o 
   1   9   4     1444.49     1527.44     29.32 o 
   2   9   4        9.67        1.88      4.19 o 
   3   9   4        8.69        4.84      4.04 o 
   4   9   4        0.11        2.19      4.81 o 
   5   9   4       83.75       85.85     12.27 o 
   6   9   4        0.21        2.28      8.43 o 
   7   9   4        2.31       -3.32      7.96 o 
  -6  10   4        0.06       -3.39      7.95 o 
  -5  10   4       38.71       36.47      8.94 o 
  -4  10   4        0.41        2.47      6.10 o 
  -3  10   4       11.50       11.70      6.31 o 
  -2  10   4      157.65      141.99     11.27 o 
  -1  10   4       35.42       23.87      6.44 o 
   1  10   4      187.81      163.92     12.04 o 
   2  10   4        0.00        1.37      5.18 o 
   3  10   4      495.63      476.23     15.93 o 
   4  10   4        8.24        8.03      5.13 o 
   5  10   4       27.66       22.32      7.93 o 
   6  10   4        7.39        9.41      8.75 o 
  -6  11   4        0.00       -2.57      9.46 o 
  -5  11   4       20.25       21.94      8.69 o 
  -4  11   4       35.28       25.56     10.03 o 
  -3  11   4       54.96       56.20     11.06 o 
  -2  11   4      173.07      143.51     12.12 o 
  -1  11   4        0.24        2.89      5.32 o 
   0  11   4        0.28        0.25      5.15 o 
   1  11   4       59.86       46.67      8.07 o 
   2  11   4       51.83       35.36      7.55 o 
   3  11   4       18.74       12.23      7.11 o 
   4  11   4        3.05       -3.15      6.61 o 
   5  11   4       83.10       72.48     15.64 o 
  -5  12   4       29.67       34.84     11.33 o 
  -4  12   4       53.62       65.51     12.95 o 
  -3  12   4        0.55       -1.26      8.16 o 
  -2  12   4      135.31      172.83     16.68 o 
  -1  12   4      104.33       89.15     10.70 o 
   0  12   4        6.88       16.72      6.53 o 
   1  12   4       36.00       29.32      7.76 o 
   2  12   4        7.31        3.61      6.42 o 
   3  12   4        0.58        3.50      7.02 o 
   4  12   4        4.94        2.32     10.91 o 
   5  12   4        0.03       -1.43     12.32 o 
  -4  13   4       19.17       15.10     10.97 o 
  -3  13   4       23.32       11.41      9.78 o 
  -2  13   4        0.00       -0.19      7.91 o 
  -1  13   4        6.63        6.86      7.09 o 
   0  13   4       32.62       25.61      8.77 o 
   1  13   4        2.87        5.32      7.33 o 
   2  13   4       29.53       23.50      8.76 o 
   3  13   4        3.30        5.38      8.00 o 
  -2  14   4        3.58        9.66     10.04 o 
  -1  14   4        1.44       -2.35      8.73 o 
   0  14   4       12.29        4.92      8.08 o 
   1  14   4       69.58       89.68     12.31 o 
  -9   1   5        5.64        6.11      8.53 o 
  -8   1   5      113.09       93.21     10.72 o 
  -7   1   5        1.20       -0.84      5.37 o 
  -6   1   5       67.79       49.00      7.02 o 
  -5   1   5       16.07       10.57      3.64 o 
  -4   1   5       56.61       55.59      3.82 o 
  -3   1   5        3.90        3.14      2.13 o 
  -2   1   5      520.71      521.97     12.78 o 
  -1   1   5      259.32      222.98      5.56 o 
   0   1   5      488.86      530.21      9.52 o 
   1   1   5      202.80      165.57      5.03 o 
   2   1   5        2.60        1.62      1.36 o 
   3   1   5       62.91       63.58      3.70 o 
   4   1   5      134.05      121.21      5.53 o 
   5   1   5      213.36      213.20      7.71 o 
   6   1   5       61.59       46.82      6.80 o 
   7   1   5        1.13        2.94      5.11 o 
   8   1   5      423.06      441.22     21.46 o 
   9   1   5       27.10       44.23     13.73 o 
  -9   2   5        3.37        3.77      8.77 o 
  -8   2   5       28.39       15.72      7.42 o 
  -7   2   5      135.59      138.35     11.38 o 
  -6   2   5      598.23      635.46     16.30 o 
  -5   2   5      189.96      177.62      8.48 o 
  -4   2   5      349.03      340.08     10.09 o 
  -3   2   5       48.28       38.75      3.80 o 
  -2   2   5       95.43       76.78      4.21 o 
  -1   2   5     1294.49     1344.94     19.09 o 
   0   2   5        6.17        7.12      1.64 o 
   1   2   5       40.06       39.94      2.73 o 
   2   2   5       16.52       13.13      2.21 o 
   3   2   5      143.34      143.92      5.14 o 
   4   2   5       12.05        6.35      2.58 o 
   5   2   5       64.92       50.81      4.74 o 
   6   2   5       88.36       70.86      6.59 o 
   7   2   5      109.88      105.14      9.95 o 
   8   2   5        6.04       12.82      8.16 o 
   9   2   5       11.01       14.03     12.48 o 
  -9   3   5       82.23       89.83     15.24 o 
  -8   3   5       26.23       32.13     10.14 o 
  -7   3   5       50.13       40.55      7.62 o 
  -6   3   5       90.26       81.37      7.43 o 
  -5   3   5        1.03       -1.10      3.12 o 
  -4   3   5     1484.79     1747.95     28.49 o 
  -2   3   5     1730.31     1828.71     28.01 o 
  -1   3   5       13.94        8.07      1.88 o 
   0   3   5       34.16       35.11      2.88 o 
   1   3   5       48.44       38.14      3.04 o 
   2   3   5       10.24        9.49      2.24 o 
   3   3   5      223.28      184.99      5.91 o 
   4   3   5      108.67       89.18      5.29 o 
   5   3   5       18.78       12.67      3.51 o 
   6   3   5        3.89        1.09      3.94 o 
   7   3   5      170.78      164.27     10.67 o 
   8   3   5        9.69       -0.17      7.43 o 
  -9   4   5        0.15        8.10     11.27 o 
  -8   4   5       14.48        8.73      8.48 o 
  -7   4   5        6.36        5.37      6.85 o 
  -6   4   5        5.03        3.12      4.31 o 
  -5   4   5        0.76       -0.04      3.37 o 
  -4   4   5      370.01      370.06     10.99 o 
  -3   4   5       89.75       93.32      4.20 o 
  -2   4   5     1525.56     1820.21     16.18 o 
  -1   4   5        1.17        1.22      1.76 o 
   0   4   5      929.79      993.89     11.43 o 
   1   4   5     1525.31     1747.50     20.72 o 
   2   4   5      240.47      243.06      7.06 o 
   3   4   5        1.26        1.51      2.41 o 
   4   4   5       16.24       15.69      3.32 o 
   5   4   5      667.36      737.67     15.29 o 
   6   4   5      117.19      116.46      8.55 o 
   7   4   5       50.15       43.49     11.22 o 
   8   4   5        7.77        4.91     10.63 o 
  -8   5   5        2.01       -0.85      8.11 o 
  -7   5   5       13.47       13.94      8.49 o 
  -6   5   5        0.48       -1.45      4.89 o 
  -5   5   5      170.38      158.45      8.89 o 
  -4   5   5       57.22       53.56      5.24 o 
  -3   5   5        0.18        0.11      2.20 o 
  -2   5   5      192.49      182.72      8.46 o 
   0   5   5     1980.83     2304.11     27.56 o 
   1   5   5        0.07        1.04      2.03 o 
   2   5   5     1163.11     1308.32     22.95 o 
   3   5   5      163.71      150.02      6.54 o 
   4   5   5      294.63      289.42      9.27 o 
   5   5   5       28.06       22.21      4.78 o 
   6   5   5       23.86       12.69      5.68 o 
   7   5   5        1.70        3.92      8.55 o 
   8   5   5        3.72        7.31     11.17 o 
  -8   6   5       85.53      108.88     14.93 o 
  -7   6   5       23.09        9.61      6.91 o 
  -6   6   5      108.14      110.13     10.68 o 
  -5   6   5      140.29      153.27     11.23 o 
  -4   6   5       90.49       91.07      8.28 o 
  -3   6   5       54.86       56.90      5.40 o 
  -2   6   5      324.35      287.21      9.61 o 
  -1   6   5       26.79       18.86      2.90 o 
   0   6   5      150.60      127.16      5.55 o 
   1   6   5      260.41      284.78      7.97 o 
   2   6   5       63.58       58.07      4.60 o 
   3   6   5        0.02        1.53      2.90 o 
   4   6   5        0.13       -1.13      3.43 o 
   5   6   5       62.64       56.34      6.73 o 
   6   6   5        5.61        0.31      5.80 o 
   7   6   5       20.03       22.85      8.67 o 
   8   6   5        2.49        6.64     11.69 o 
  -8   7   5        2.46       -0.87      9.53 o 
  -7   7   5       12.95       16.53      7.98 o 
  -6   7   5       99.21      112.07     11.55 o 
  -5   7   5      507.91      558.47     19.99 o 
  -4   7   5        0.10        1.85      4.62 o 
  -3   7   5      913.12      922.34     23.20 o 
  -2   7   5      730.41      803.44     16.73 o 
  -1   7   5       17.27        8.58      2.63 o 
   0   7   5      168.85      165.75      6.52 o 
   1   7   5       19.00       14.85      3.24 o 
   2   7   5        2.28        0.05      3.26 o 
   3   7   5       87.05       88.37      7.02 o 
   4   7   5       38.37       24.53      5.30 o 
   5   7   5        0.55        0.59      5.46 o 
   6   7   5        0.10        2.41      7.44 o 
   7   7   5        8.40        8.26      8.31 o 
  -7   8   5       11.93       10.67      8.71 o 
  -6   8   5        2.22        0.68      6.64 o 
  -5   8   5       38.64       32.82      7.69 o 
  -4   8   5       31.85       38.76      7.26 o 
  -3   8   5      503.25      512.04     17.51 o 
  -2   8   5       48.97       34.15      5.20 o 
  -1   8   5     1233.00     1232.41     21.17 o 
   0   8   5      487.00      541.25     24.98 o 
   1   8   5        2.84        1.57      3.31 o 
   2   8   5       55.58       51.63      6.03 o 
   3   8   5      162.35      154.25      9.24 o 
   4   8   5       15.85        9.83      4.37 o 
   5   8   5        0.07        0.89      6.01 o 
   6   8   5       64.69       50.25      8.98 o 
   7   8   5        1.69       -5.20     11.27 o 
  -7   9   5        1.72       -0.65      8.99 o 
  -6   9   5        1.30        1.43      7.16 o 
  -5   9   5       40.27       33.63      8.05 o 
  -4   9   5        8.88        7.33      5.75 o 
  -3   9   5      260.40      253.83     13.53 o 
  -2   9   5      131.61      148.49      9.31 o 
  -1   9   5      116.45       80.73      8.26 o 
   0   9   5      199.40      198.69     11.50 o 
   1   9   5     1222.40     1147.16     25.52 o 
   2   9   5      254.75      215.68     10.24 o 
   3   9   5      218.44      217.61     11.02 o 
   4   9   5      374.56      362.24     14.12 o 
   5   9   5       12.81       10.01      6.79 o 
   6   9   5       17.55       14.77      8.99 o 
   7   9   5        0.02       -0.39     12.60 o 
  -6  10   5        1.56       -0.16      7.99 o 
  -5  10   5       38.56       33.46      8.69 o 
  -4  10   5        1.90       -1.44      6.22 o 
  -3  10   5      228.89      229.93     14.20 o 
  -2  10   5       23.53       28.33      6.63 o 
  -1  10   5        0.18       -0.14      5.15 o 
   0  10   5       24.29       36.09      6.85 o 
   1  10   5      604.28      597.49     19.81 o 
   2  10   5      227.28      179.68     12.46 o 
   3  10   5      707.84      795.94     23.70 o 
   4  10   5       29.98       22.76      6.21 o 
   5  10   5       72.31       66.22     11.82 o 
   6  10   5      120.80      129.18     15.82 o 
  -6  11   5        5.02        4.19      8.85 o 
  -5  11   5        1.18        5.22      8.17 o 
  -4  11   5      138.25      151.03     16.70 o 
  -3  11   5        3.53        2.96      7.26 o 
  -2  11   5       45.82       21.89      8.36 o 
  -1  11   5       59.88       69.00      9.20 o 
   0  11   5        4.62        4.90      5.56 o 
   1  11   5       41.24       40.33      8.06 o 
   2  11   5        1.51        0.33      6.11 o 
   3  11   5        2.46       -3.13      6.26 o 
   4  11   5        4.10        3.00      7.76 o 
   5  11   5       48.47       31.87     13.38 o 
  -5  12   5        6.35        3.89     10.20 o 
  -4  12   5       25.50       22.35     10.57 o 
  -3  12   5        3.54        2.94      7.61 o 
  -2  12   5        0.01        1.09      7.40 o 
  -1  12   5       41.11       33.05      8.35 o 
   0  12   5       12.96        9.31      6.50 o 
   1  12   5        1.06        2.96      6.16 o 
   2  12   5       18.68       29.38      8.00 o 
   3  12   5       23.55       20.56      7.98 o 
   4  12   5        0.93        7.68     11.90 o 
  -3  13   5        0.03       -1.13      8.73 o 
  -2  13   5        4.45        6.21      8.09 o 
  -1  13   5       25.24       18.67      9.74 o 
   0  13   5       79.30       91.45     11.15 o 
   1  13   5        4.36        3.33      7.16 o 
   2  13   5      113.06      157.09     14.08 o 
   3  13   5       64.23       72.94     11.49 o 
  -1  14   5       72.04      113.33     16.01 o 
   0  14   5       60.08       79.30     11.85 o 
   1  14   5      236.80      313.57     18.30 o 
  -9   0   6        0.14        5.43     12.97 o 
  -8   0   6      146.82      157.90     25.58 o 
  -7   0   6        0.07        2.40      7.60 o 
  -6   0   6        0.38        0.24      6.10 o 
  -5   0   6      156.03      171.19     14.08 o 
  -4   0   6      241.88      240.90      9.16 o 
  -3   0   6       91.21       66.44      5.14 o 
  -2   0   6        1.35        3.59      2.06 o 
  -1   0   6    12972.32    13288.32    179.17 o 
   0   0   6      776.04      852.17     13.75 o 
   1   0   6     1751.43     1633.34     26.71 o 
   2   0   6       97.04       82.01      8.19 o 
   3   0   6       57.94       48.95      4.83 o 
   4   0   6       38.72       34.53      5.20 o 
   5   0   6      294.54      312.15     13.10 o 
   6   0   6      156.75      142.32     25.79 o 
   7   0   6       32.85       22.92      8.84 o 
   8   0   6       62.73       42.78     12.38 o 
   9   0   6        0.31        4.46     17.19 o 
  -9   1   6        5.49        1.73      8.41 o 
  -8   1   6       51.55       42.96      8.77 o 
  -7   1   6        0.26       -2.08      5.21 o 
  -6   1   6      138.46      130.83     10.29 o 
  -5   1   6       54.18       37.52      4.90 o 
  -4   1   6      113.86      104.21      4.37 o 
  -3   1   6      400.65      402.20      9.41 o 
  -2   1   6     1649.09     1700.99     26.66 o 
  -1   1   6       31.34       34.43      2.45 o 
   0   1   6    11460.91    12049.14    126.52 o 
   1   1   6      274.66      295.63     11.67 o 
   2   1   6       18.52       10.72      2.13 o 
   3   1   6      468.80      520.27      8.61 o 
   4   1   6       52.83       36.57      3.62 o 
   5   1   6        4.21        0.66      3.32 o 
   6   1   6       16.22       13.48      4.98 o 
   7   1   6      141.59      134.73     11.05 o 
   8   1   6       47.97       28.36      7.98 o 
   9   1   6        7.39        2.42     11.70 o 
  -9   2   6        0.23        0.30      9.90 o 
  -8   2   6        1.18       -3.76      6.45 o 
  -7   2   6       66.52       57.87      8.55 o 
  -6   2   6      179.83      184.52     11.42 o 
  -5   2   6      461.20      474.48     12.99 o 
  -4   2   6      757.46      832.45     17.97 o 
  -3   2   6        1.87       -0.55      2.07 o 
  -2   2   6        3.42        1.45      1.94 o 
  -1   2   6     5658.28     5945.81    101.40 o 
   0   2   6       59.27       49.27      3.02 o 
   1   2   6     1596.23     1634.24     19.14 o 
   2   2   6      205.59      192.93      6.23 o 
   3   2   6        0.62       -0.92      1.90 o 
   4   2   6      132.57      122.72      5.62 o 
   5   2   6      208.04      204.55      9.02 o 
   6   2   6        5.55        3.76      4.58 o 
   7   2   6        8.25        5.30      5.48 o 
   8   2   6       11.60        6.99      7.79 o 
  -9   3   6       55.60       48.18     12.63 o 
  -8   3   6       10.68        5.97      8.24 o 
  -7   3   6      186.35      193.78     13.54 o 
  -6   3   6      115.04      127.62      8.80 o 
  -5   3   6       21.60       17.74      4.49 o 
  -4   3   6      239.24      206.58      8.33 o 
  -3   3   6      525.70      540.88     11.77 o 
  -2   3   6     2738.49     3185.81     40.10 o 
  -1   3   6      242.23      238.51      5.88 o 
   0   3   6        4.46        8.58      2.01 o 
   1   3   6      206.02      204.49      7.42 o 
   2   3   6        0.06        0.84      1.90 o 
   3   3   6      196.20      175.12      6.14 o 
   4   3   6        2.94        1.99      2.67 o 
   5   3   6      127.81      129.22      7.86 o 
   6   3   6      118.88      115.82      9.83 o 
   7   3   6       48.99       44.39      7.87 o 
   8   3   6       11.08        9.00      8.57 o 
  -9   4   6       26.93       24.69     12.14 o 
  -8   4   6        2.18        0.16      7.39 o 
  -7   4   6       27.92       26.29      8.33 o 
  -6   4   6        1.14        1.03      4.17 o 
  -5   4   6        7.67        5.90      3.69 o 
  -4   4   6       27.62       24.20      4.18 o 
  -3   4   6       99.63       97.21      7.26 o 
  -2   4   6     1035.56     1127.07     13.10 o 
  -1   4   6      106.61      120.39      4.77 o 
   1   4   6       18.75       20.25      2.88 o 
   2   4   6       15.69       13.60      2.79 o 
   3   4   6       39.80       31.03      3.68 o 
   4   4   6      185.80      188.39      7.37 o 
   5   4   6      300.53      298.61     11.14 o 
   6   4   6       29.45       23.08      5.41 o 
   7   4   6       98.60       83.01     11.23 o 
   8   4   6        8.58        5.29     10.43 o 
  -8   5   6       92.42      106.41     14.45 o 
  -7   5   6       38.14       28.94      8.76 o 
  -6   5   6       40.87       43.34      7.58 o 
  -5   5   6       55.11       48.64      7.18 o 
  -4   5   6      181.94      185.69      8.42 o 
  -3   5   6       64.09       53.05      4.02 o 
  -2   5   6       13.84       14.64      2.68 o 
  -1   5   6       29.69       23.99      3.02 o 
   0   5   6        0.11        1.46      2.11 o 
   2   5   6      131.19      133.17      5.88 o 
   3   5   6       19.28       16.68      3.40 o 
   4   5   6      147.16      148.84      7.20 o 
   5   5   6       23.05       24.29      4.97 o 
   6   5   6        6.85        1.49      5.30 o 
   7   5   6        7.01        1.62      8.88 o 
   8   5   6        0.03       -1.87     10.18 o 
  -8   6   6        0.01        1.62      9.33 o 
  -7   6   6        5.48        5.31      6.74 o 
  -6   6   6        0.51        3.95      5.84 o 
  -5   6   6        3.26        2.16      4.96 o 
  -4   6   6       29.97       17.36      5.23 o 
  -3   6   6        4.20       -0.23      3.05 o 
  -2   6   6       53.82       42.60      3.68 o 
  -1   6   6       40.99       49.41      3.94 o 
   0   6   6      121.56       91.38      5.12 o 
   1   6   6      132.68      136.85      6.07 o 
   2   6   6       58.15       48.01      4.23 o 
   3   6   6        1.06        1.92      2.93 o 
   4   6   6       57.48       49.41      5.90 o 
   5   6   6       14.87       11.68      5.35 o 
   6   6   6       12.19        7.84      5.96 o 
   7   6   6        5.81        7.49      9.87 o 
   8   6   6        9.71       15.13     12.24 o 
  -8   7   6       68.69       75.77     14.30 o 
  -7   7   6       19.15       13.50      7.58 o 
  -6   7   6      128.25      142.76     12.57 o 
  -5   7   6        4.90       -1.27      5.37 o 
  -4   7   6      167.73      183.14     12.47 o 
  -3   7   6      207.08      213.16     11.63 o 
  -2   7   6        4.52        1.11      3.36 o 
  -1   7   6      423.44      396.61      9.15 o 
   0   7   6      339.49      339.23      9.04 o 
   1   7   6       36.49       30.95      4.09 o 
   2   7   6      145.47      125.26      6.50 o 
   3   7   6       12.01       14.00      4.32 o 
   4   7   6        8.52        7.37      4.40 o 
   5   7   6       10.14        6.95      5.61 o 
   6   7   6        1.53        0.65      6.20 o 
   7   7   6        3.55        3.44     10.69 o 
  -7   8   6       20.27       20.93      8.35 o 
  -6   8   6       10.30        7.31      7.21 o 
  -5   8   6       16.78        9.53      6.28 o 
  -4   8   6      146.08      154.04     11.93 o 
  -3   8   6       45.59       51.54      7.53 o 
  -2   8   6      154.09      145.51      8.58 o 
  -1   8   6      781.52      802.90     17.48 o 
   0   8   6       31.89       20.22      4.48 o 
   1   8   6      769.88      833.18     17.68 o 
   2   8   6       76.58       59.40      6.42 o 
   3   8   6       23.14       13.10      4.60 o 
   4   8   6       23.50       13.99      5.73 o 
   5   8   6       25.03       17.69      6.66 o 
   6   8   6       84.72       74.36     11.79 o 
   7   8   6        2.18       -3.02     11.77 o 
  -7   9   6        2.18        2.52      9.25 o 
  -6   9   6       13.02       10.88      8.19 o 
  -5   9   6       46.25       59.47      9.34 o 
  -4   9   6       30.32       26.13      7.17 o 
  -3   9   6       53.24       50.65      8.07 o 
  -2   9   6       20.54       14.82      4.86 o 
  -1   9   6       99.70       76.76      7.09 o 
   0   9   6       66.16       67.06      7.83 o 
   1   9   6      337.76      337.39     14.42 o 
   2   9   6       74.98       55.59      6.74 o 
   4   9   6      170.52      161.50     12.12 o 
   5   9   6       98.86       88.59     10.26 o 
   6   9   6       16.38        8.35      9.06 o 
  -6  10   6        2.10        0.52      8.11 o 
  -5  10   6        9.42        8.17      7.53 o 
  -4  10   6        0.79       -2.12      5.99 o 
  -3  10   6        2.47       -1.85      5.64 o 
  -2  10   6        3.48       -3.23      5.05 o 
  -1  10   6        6.99        6.06      5.27 o 
   0  10   6      221.14      191.44     12.59 o 
   1  10   6       49.50       35.90      7.11 o 
   2  10   6      256.78      213.58     13.34 o 
   3  10   6      161.35      154.43     11.95 o 
   4  10   6        0.57       -2.16      6.07 o 
   5  10   6      596.88      719.83     24.24 o 
   6  10   6        0.03       -3.11      9.50 o 
  -5  11   6        5.15        1.65      7.79 o 
  -4  11   6        3.66        9.32      8.73 o 
  -3  11   6       50.71       27.03      9.02 o 
  -2  11   6       61.99       35.19      8.81 o 
  -1  11   6        0.44        1.01      5.50 o 
   0  11   6      211.28      204.93     13.72 o 
   1  11   6       11.02        9.46      6.32 o 
   2  11   6        3.61        1.49      6.02 o 
   3  11   6       54.42       43.31      8.45 o 
   4  11   6       34.13       14.68      8.92 o 
   5  11   6       61.42       55.69     15.42 o 
  -5  12   6        0.72        6.97     10.90 o 
  -4  12   6       35.82       51.02     12.22 o 
  -3  12   6        6.42       10.12      9.39 o 
  -2  12   6        4.00       -2.09      7.12 o 
  -1  12   6       23.40       23.78      7.57 o 
   0  12   6       53.40       43.52      8.52 o 
   1  12   6        2.44       -3.42      6.09 o 
   2  12   6        0.18       -0.60      6.66 o 
   3  12   6        2.40       -1.54      7.18 o 
   4  12   6       22.35       22.73     10.87 o 
  -3  13   6        8.97        5.19      9.34 o 
  -2  13   6       15.29        9.92      8.56 o 
  -1  13   6        0.35        2.28      9.04 o 
   0  13   6        0.03       -1.20      7.23 o 
   1  13   6        2.77        4.64      7.14 o 
   2  13   6        0.36       -3.58      7.23 o 
   3  13   6       27.46       24.66     10.62 o 
  -1  14   6        4.09       11.54      9.90 o 
   0  14   6        0.69        0.03      8.46 o 
   1  14   6       23.21       32.00      9.96 o 
  -9   1   7        8.70        8.42      8.72 o 
  -8   1   7        0.02       -0.25      6.56 o 
  -7   1   7        2.18       -2.54      5.14 o 
  -6   1   7      145.69      138.57     10.46 o 
  -5   1   7       10.87        5.90      3.57 o 
  -4   1   7      365.37      358.16     10.08 o 
  -3   1   7      559.73      535.39     15.55 o 
  -2   1   7       18.60       21.49      2.29 o 
  -1   1   7      435.97      447.48      8.89 o 
   0   1   7       51.38       63.27      3.30 o 
   1   1   7        0.34       -0.47      1.30 o 
   2   1   7        6.54        4.63      2.02 o 
   3   1   7       46.09       35.16      3.18 o 
   4   1   7        3.20        1.04      2.36 o 
   5   1   7       18.38       11.09      4.60 o 
   6   1   7       13.33        8.62      4.69 o 
   7   1   7       47.14       32.08      6.92 o 
   8   1   7        3.01        4.15      6.92 o 
  -9   2   7        4.04       -0.51      9.81 o 
  -8   2   7       14.43       10.39      7.55 o 
  -7   2   7        0.00        1.84      5.84 o 
  -6   2   7        1.17        0.91      4.01 o 
  -5   2   7      599.40      635.98     15.05 o 
  -4   2   7     1010.08     1050.43     21.65 o 
  -3   2   7     1357.58     1478.26     28.06 o 
  -2   2   7       49.29       43.46      2.75 o 
  -1   2   7       76.37       60.94      3.48 o 
   0   2   7      734.30      757.16     10.46 o 
   1   2   7      413.19      457.10      7.67 o 
   2   2   7      176.87      147.67      4.37 o 
   3   2   7      228.39      235.34      6.34 o 
   4   2   7       78.21       73.34      5.78 o 
   5   2   7       30.35       30.17      4.80 o 
   6   2   7        2.82        0.49      4.62 o 
   7   2   7        1.18       -2.77      5.52 o 
   8   2   7        0.63       -4.29      7.60 o 
  -9   3   7        0.04       -2.61      9.52 o 
  -8   3   7        6.61        6.79      8.90 o 
  -7   3   7      145.43      126.34     10.48 o 
  -6   3   7      215.50      211.58     12.00 o 
  -5   3   7      176.40      186.79      8.99 o 
  -4   3   7       55.56       45.77      4.97 o 
  -3   3   7       70.85       67.08      5.21 o 
   0   3   7      933.66     1026.94     12.61 o 
   1   3   7      512.89      547.97     12.53 o 
   2   3   7      137.94      141.78      5.36 o 
   3   3   7      236.14      224.33      6.85 o 
   4   3   7       18.20       14.55      3.66 o 
   5   3   7        0.12       -2.11      3.52 o 
   6   3   7       21.21       14.98      5.65 o 
   7   3   7        0.19       -3.11      5.40 o 
   8   3   7        2.80        2.26      8.22 o 
  -8   4   7        4.05        7.04      9.08 o 
  -7   4   7        6.24        4.20      6.74 o 
  -6   4   7      215.00      219.23     10.64 o 
  -5   4   7       97.91       97.81      7.49 o 
  -4   4   7      319.97      304.88     10.38 o 
  -3   4   7       12.14       15.92      3.43 o 
  -2   4   7      596.83      573.30      9.83 o 
  -1   4   7        1.25        1.49      2.05 o 
   1   4   7      318.69      356.86      8.45 o 
   2   4   7      666.14      687.43     11.85 o 
   3   4   7      121.78      126.24      6.07 o 
   4   4   7       22.70       23.38      4.34 o 
   5   4   7        0.00       -1.90      3.76 o 
   6   4   7        6.39        0.36      4.90 o 
   7   4   7       30.20       22.77      8.41 o 
   8   4   7        9.15       14.55     10.78 o 
  -8   5   7       24.58       27.27     10.53 o 
  -7   5   7       23.55       15.78      8.33 o 
  -6   5   7       90.31       93.46      9.90 o 
  -5   5   7       84.04       98.39      9.25 o 
  -4   5   7       12.57        9.05      3.68 o 
  -3   5   7      123.10      117.44      5.18 o 
  -2   5   7      337.29      326.36      8.04 o 
  -1   5   7       37.08       34.98      3.45 o 
   0   5   7        0.25        0.08      2.01 o 
   1   5   7      184.97      167.64      6.39 o 
   2   5   7     1832.59     2142.14     27.87 o 
   3   5   7       34.98       39.07      4.33 o 
   4   5   7      927.24     1042.33     19.59 o 
   5   5   7        1.79        0.46      4.03 o 
   6   5   7        2.33        0.47      6.19 o 
   7   5   7        0.67       -0.70      6.97 o 
   8   5   7        4.49        2.54     11.17 o 
  -8   6   7        5.62        1.02      9.35 o 
  -7   6   7        4.00        6.87      7.73 o 
  -6   6   7      315.52      373.51     17.07 o 
  -5   6   7      251.01      283.67     14.23 o 
  -4   6   7      676.03      785.25     21.59 o 
  -3   6   7        2.42        1.18      3.68 o 
  -2   6   7       48.02       46.86      4.21 o 
  -1   6   7       65.77       66.18      4.62 o 
   0   6   7      122.94      103.37      5.54 o 
   1   6   7      193.52      183.59      7.03 o 
   2   6   7        0.71        1.42      2.67 o 
   3   6   7        9.36        5.59      3.20 o 
   4   6   7        7.61        4.05      4.63 o 
   5   6   7        0.97       -1.47      4.68 o 
   6   6   7       26.53       12.84      7.32 o 
   7   6   7        0.84       -5.09      9.15 o 
   8   6   7        0.28       -5.92     12.00 o 
  -8   7   7      208.73      250.25     21.97 o 
  -7   7   7      176.70      211.20     19.13 o 
  -6   7   7      122.77      114.80     11.80 o 
  -5   7   7       27.54       23.57      6.64 o 
  -4   7   7      133.93      132.95     10.71 o 
  -3   7   7        0.00        0.01      4.03 o 
  -2   7   7      203.53      185.06      8.70 o 
  -1   7   7      364.10      365.98      9.41 o 
   0   7   7       13.15        6.64      3.03 o 
   1   7   7       14.11        8.34      3.28 o 
   2   7   7        9.51       11.76      3.48 o 
   3   7   7        8.96        4.14      3.83 o 
   4   7   7        0.02        2.85      4.66 o 
   5   7   7      139.13      165.80     12.33 o 
   6   7   7        0.62       -2.58      6.97 o 
   7   7   7        2.31       -1.27     11.08 o 
  -7   8   7        4.33       -0.43      8.23 o 
  -6   8   7        2.15       -4.00      6.74 o 
  -5   8   7      248.15      285.14     15.50 o 
  -4   8   7       36.94       32.67      7.22 o 
  -3   8   7        3.98        8.46      5.19 o 
  -2   8   7        0.13        0.66      3.70 o 
  -1   8   7      121.54       97.87      7.48 o 
   0   8   7        0.00        0.69      3.47 o 
   1   8   7     1219.32     1324.22     22.32 o 
   2   8   7       88.95       79.50      7.28 o 
   3   8   7       31.27       20.93      5.19 o 
   4   8   7      197.26      206.67     12.63 o 
   5   8   7       16.67       11.33      6.47 o 
   6   8   7       57.38       66.68     14.41 o 
   7   8   7       25.93       27.01     13.88 o 
  -7   9   7      127.27      162.10     16.11 o 
  -6   9   7       49.15       49.26     10.09 o 
  -5   9   7       12.13       10.77      7.04 o 
  -4   9   7        0.00       -4.37      5.50 o 
  -3   9   7       41.00       35.31      7.17 o 
  -2   9   7      103.35       86.78      7.88 o 
  -1   9   7      350.96      366.07     15.70 o 
   0   9   7        6.04        6.06      4.94 o 
   1   9   7       16.07        3.02      4.70 o 
   2   9   7      105.05       89.09      7.88 o 
   3   9   7      817.98      908.86     20.98 o 
   4   9   7       86.85       71.91      9.49 o 
   5   9   7      101.20      105.41     11.27 o 
   6   9   7       23.32        9.91     12.13 o 
  -6  10   7       28.90       28.58      9.67 o 
  -5  10   7       21.95       18.05      8.01 o 
  -4  10   7       12.05        6.41      7.04 o 
  -3  10   7      106.09      109.39     10.87 o 
  -2  10   7        6.60        6.25      6.57 o 
  -1  10   7      485.41      504.68     18.29 o 
   0  10   7       10.02       15.39      5.78 o 
   1  10   7      342.30      353.60     15.74 o 
   2  10   7       25.20       34.05      7.15 o 
   3  10   7       81.14       60.36      9.68 o 
   4  10   7        4.19        0.50      6.61 o 
   5  10   7      438.20      475.98     20.49 o 
   6  10   7       10.47        5.47     12.38 o 
  -5  11   7        0.38       -5.26      8.03 o 
  -4  11   7        2.13       -0.35      7.67 o 
  -3  11   7        2.31        0.76      7.69 o 
  -2  11   7      120.24      112.17     13.58 o 
  -1  11   7        7.11        3.53      5.90 o 
   0  11   7       35.15       28.48      7.57 o 
   1  11   7       16.99        9.94      6.37 o 
   2  11   7        0.04       -1.05      6.00 o 
   3  11   7        3.02        3.17      7.60 o 
   4  11   7       39.30       37.56     10.37 o 
   5  11   7        0.17        7.25     11.66 o 
  -4  12   7       12.67       18.64     10.56 o 
  -3  12   7        2.14        0.24      8.28 o 
  -2  12   7        8.43       12.68      8.97 o 
  -1  12   7        0.00        3.38      7.93 o 
   0  12   7        4.72        1.42      6.36 o 
   1  12   7        9.30        4.32      6.81 o 
   2  12   7       24.92       16.02      7.85 o 
   3  12   7        0.49        2.49      8.37 o 
   4  12   7       30.84       15.19     10.08 o 
  -3  13   7        6.74        7.58     10.02 o 
  -2  13   7        2.95        4.44      9.00 o 
  -1  13   7        0.14       -1.51      8.27 o 
   0  13   7       58.65       67.25     10.51 o 
   1  13   7        7.67        3.46      7.54 o 
   2  13   7        1.02        2.06      7.69 o 
   3  13   7        1.50        1.38     10.09 o 
  -9   0   8        1.97       -9.57     11.44 o 
  -8   0   8       21.16       19.68     10.35 o 
  -7   0   8        4.56        4.72      8.26 o 
  -6   0   8        1.37        1.38      6.08 o 
  -5   0   8        0.10       -1.41      5.31 o 
  -4   0   8      204.18      206.12      8.77 o 
  -3   0   8      461.26      452.71     15.41 o 
  -2   0   8      180.64      156.62     13.10 o 
  -1   0   8       53.44       42.80      4.41 o 
   0   0   8     3259.89     3305.86     33.26 o 
   1   0   8     6154.50     6877.01     59.88 o 
   2   0   8      333.33      360.68     16.16 o 
   3   0   8     1963.67     2259.67     58.26 o 
   4   0   8       29.84       18.86      6.53 o 
   5   0   8       24.20       16.51      6.73 o 
   6   0   8       21.14       24.59      8.69 o 
   7   0   8       29.38       21.93      9.27 o 
   8   0   8        2.49        2.22      9.67 o 
  -9   1   8       13.63       17.07      9.10 o 
  -8   1   8        7.44       13.76      7.28 o 
  -7   1   8        6.34        4.64      5.75 o 
  -6   1   8        9.77        8.35      4.94 o 
  -5   1   8        0.11        0.54      3.82 o 
  -4   1   8      217.29      238.03      8.74 o 
  -3   1   8      149.01      155.65      6.42 o 
  -2   1   8        3.95        3.73      1.83 o 
  -1   1   8       14.32       22.45      2.54 o 
   0   1   8      163.08      149.30      4.92 o 
   1   1   8       17.34        9.25      1.84 o 
   2   1   8      218.08      190.72      6.07 o 
   3   1   8      274.24      260.97      7.73 o 
   4   1   8       28.61       21.41      3.84 o 
   5   1   8      241.71      224.46     11.36 o 
   6   1   8       19.01        9.18      5.27 o 
   7   1   8       10.14        9.82      6.07 o 
   8   1   8        0.00       -1.98      6.51 o 
  -9   2   8        6.62       11.42      9.79 o 
  -8   2   8       72.68       74.36     10.69 o 
  -7   2   8        1.56       -1.25      5.47 o 
  -6   2   8       90.69       93.03      9.45 o 
  -5   2   8      317.48      363.77     11.76 o 
  -4   2   8       42.90       30.98      4.34 o 
  -3   2   8     1681.24     1892.74     48.10 o 
  -2   2   8      603.79      622.51     13.24 o 
  -1   2   8      578.99      559.87     10.56 o 
   0   2   8     4043.06     4195.39     24.59 o 
   1   2   8      127.69      114.99      4.24 o 
   2   2   8      106.09      104.99      5.80 o 
   3   2   8      503.23      533.91     11.90 o 
   4   2   8       14.94        8.72      3.31 o 
   5   2   8       16.51       13.47      4.96 o 
   6   2   8        0.10        0.81      4.69 o 
   7   2   8        5.58        4.68      5.91 o 
   8   2   8        0.15        3.55      7.27 o 
  -9   3   8        0.04        2.26     10.68 o 
  -8   3   8        1.26       -1.26      8.33 o 
  -7   3   8      126.65      128.83     11.99 o 
  -6   3   8       25.00       21.85      5.96 o 
  -5   3   8      459.47      467.08     13.64 o 
  -4   3   8       82.59       78.42      6.21 o 
  -3   3   8       25.44       21.29      3.72 o 
  -2   3   8      259.07      237.33      6.21 o 
  -1   3   8        0.19        3.41      2.04 o 
   0   3   8     2291.52     2413.64     20.18 o 
   1   3   8        3.52        1.53      1.90 o 
   2   3   8      796.77      863.72     15.50 o 
   3   3   8        7.38        6.55      2.49 o 
   4   3   8        4.39        2.64      3.23 o 
   5   3   8        1.34        3.27      4.29 o 
   6   3   8        2.08        0.78      4.87 o 
   7   3   8        6.23        5.12      5.84 o 
   8   3   8       27.72       16.28      9.35 o 
  -8   4   8        7.54        7.78      9.19 o 
  -7   4   8        7.87        6.96      7.68 o 
  -6   4   8       18.87       14.53      5.80 o 
  -5   4   8        9.17        6.01      3.99 o 
  -4   4   8        0.65        0.68      3.17 o 
  -3   4   8       39.66       32.60      4.27 o 
  -2   4   8       95.27       83.80      4.55 o 
  -1   4   8        6.04        4.86      2.27 o 
   0   4   8      172.66      188.05      6.34 o 
   1   4   8      230.87      199.79      6.69 o 
   2   4   8     1166.63     1271.39     16.61 o 
   3   4   8        9.74        4.45      2.72 o 
   4   4   8       38.70       23.03      4.45 o 
   5   4   8        2.44        4.90      4.26 o 
   6   4   8        3.14        5.16      5.40 o 
   7   4   8       24.13       20.43      6.93 o 
   8   4   8       21.41       22.69     12.30 o 
  -8   5   8       28.83       17.57      9.83 o 
  -7   5   8        0.35       -1.26      7.30 o 
  -6   5   8       79.08       79.58      9.38 o 
  -5   5   8       83.76       88.71      9.04 o 
  -4   5   8       18.36       15.02      4.11 o 
  -3   5   8        8.26        5.59      3.18 o 
  -1   5   8       80.80       78.31      4.92 o 
   0   5   8     1073.75     1109.25     27.11 o 
   1   5   8        6.15        5.11      2.53 o 
   2   5   8        1.60        0.51      2.51 o 
   3   5   8       64.95       67.43      5.29 o 
   4   5   8      459.08      509.84     14.27 o 
   5   5   8        9.44        6.22      4.40 o 
   6   5   8       46.66       37.00      8.56 o 
   7   5   8        0.00       -3.13      7.27 o 
   8   5   8        0.30        1.85     12.00 o 
  -8   6   8        0.73       -2.75      8.73 o 
  -7   6   8       11.56        3.41      7.99 o 
  -6   6   8       60.96       67.22      9.53 o 
  -5   6   8        8.34        6.95      5.29 o 
  -4   6   8      603.53      677.93     20.40 o 
  -3   6   8        3.01        4.11      4.03 o 
  -2   6   8      319.83      284.16      8.21 o 
  -1   6   8      107.77      106.61      5.63 o 
   0   6   8       25.83       19.22      3.38 o 
   1   6   8        1.38        0.10      2.58 o 
   2   6   8      116.51       98.71      6.20 o 
   3   6   8      110.01      107.18      7.47 o 
   4   6   8       25.17       18.44      4.88 o 
   5   6   8        6.74        0.06      4.97 o 
   6   6   8      158.80      158.10     14.85 o 
   7   6   8        0.04        4.88     10.48 o 
  -8   7   8       14.12        6.24     10.64 o 
  -7   7   8        6.54        0.53      8.62 o 
  -6   7   8      293.26      309.37     16.37 o 
  -5   7   8       10.08       10.18      6.10 o 
  -4   7   8      274.75      290.37     14.47 o 
  -3   7   8        0.20       -2.67      4.00 o 
  -2   7   8       82.33       71.57      6.38 o 
  -1   7   8       32.41       35.60      4.18 o 
   0   7   8        0.73        1.41      2.87 o 
   1   7   8       14.83       13.18      3.50 o 
   2   7   8      119.96      119.02      6.86 o 
   3   7   8       15.22        6.70      4.08 o 
   4   7   8       43.75       36.54      6.76 o 
   5   7   8        3.88        0.06      5.46 o 
   6   7   8        0.04       -1.64      6.42 o 
   7   7   8        2.36        3.32     11.10 o 
  -7   8   8        0.20        3.63      9.84 o 
  -6   8   8      177.04      175.19     14.52 o 
  -5   8   8       84.95       99.93     11.07 o 
  -4   8   8        9.05        7.84      5.82 o 
  -3   8   8       33.06       26.15      6.45 o 
  -2   8   8      234.43      246.78     10.58 o 
  -1   8   8       79.49       65.57      6.51 o 
   0   8   8      169.58      165.29      8.78 o 
   1   8   8      199.96      195.84      9.42 o 
   2   8   8        3.53        3.77      4.08 o 
   3   8   8      130.07      109.13      9.95 o 
   4   8   8       19.73       14.64      6.27 o 
   5   8   8       41.74       33.35      7.91 o 
   6   8   8        0.49       -1.26      8.27 o 
   7   8   8        1.31        8.07     11.92 o 
  -7   9   8       84.34      110.59     14.27 o 
  -6   9   8        3.24        1.48      7.57 o 
  -5   9   8        9.91        8.15      6.85 o 
  -4   9   8       32.30       35.20      8.01 o 
  -3   9   8        9.09       10.78      5.76 o 
  -2   9   8       50.48       38.51      7.02 o 
  -1   9   8       26.35       22.17      5.11 o 
   0   9   8       13.29        4.64      4.84 o 
   1   9   8      157.33      152.00     11.08 o 
   2   9   8       20.25       16.58      5.29 o 
   3   9   8       14.48       11.93      6.22 o 
   4   9   8        0.14        4.22      6.07 o 
   5   9   8      351.46      427.90     19.15 o 
   6   9   8       59.03       43.89     14.25 o 
  -6  10   8       17.38       25.59      9.80 o 
  -5  10   8        5.90        1.71      7.65 o 
  -4  10   8        0.08       -3.77      6.52 o 
  -3  10   8        7.99        4.18      6.07 o 
  -2  10   8        1.98        8.56      6.92 o 
  -1  10   8        1.64       -0.61      5.21 o 
   0  10   8        9.84        6.64      5.46 o 
   1  10   8        0.23       -0.53      5.34 o 
   2  10   8       30.74       19.37      6.70 o 
   3  10   8       46.87       32.39      9.15 o 
   4  10   8       78.37       75.99     10.46 o 
   5  10   8       60.86       55.18     10.20 o 
   6  10   8       21.69       15.33     13.36 o 
  -5  11   8        0.22       -3.25      8.00 o 
  -4  11   8        2.25       -0.20      8.56 o 
  -3  11   8        1.17        3.88      8.22 o 
  -2  11   8       32.90       26.12      9.06 o 
  -1  11   8        6.04       -1.28      5.82 o 
   0  11   8       14.16        6.38      6.09 o 
   1  11   8        6.21        2.43      6.05 o 
   2  11   8       42.21       31.87      8.09 o 
   3  11   8       59.78       51.40     10.41 o 
   4  11   8        1.06        2.53      8.86 o 
   5  11   8       55.50       38.20     13.96 o 
  -4  12   8        5.27        6.87      9.80 o 
  -3  12   8        1.11        2.11      8.58 o 
  -2  12   8       86.38      113.46     14.20 o 
  -1  12   8        0.05        1.74      7.55 o 
   0  12   8       29.54       33.33      8.38 o 
   1  12   8        2.30        1.83      7.01 o 
   2  12   8       14.16        9.87      7.23 o 
   3  12   8        0.07        0.94      8.57 o 
   4  12   8        7.22        8.15     10.03 o 
  -3  13   8       75.74      111.38     16.04 o 
  -2  13   8        5.37        0.19      9.03 o 
  -1  13   8       32.02       41.85     11.21 o 
   0  13   8       12.74        9.63      8.19 o 
   1  13   8        0.49        1.67      7.86 o 
   2  13   8        0.75        3.62      9.51 o 
  -9   1   9        2.76       -1.42      8.78 o 
  -8   1   9       32.07       29.50      8.61 o 
  -7   1   9       23.45       22.24      7.26 o 
  -6   1   9       37.06       23.82      6.12 o 
  -5   1   9        1.30        3.26      3.99 o 
  -4   1   9        8.28        3.22      3.15 o 
  -3   1   9       59.75       39.88      3.03 o 
  -2   1   9      461.19      473.26      9.00 o 
  -1   1   9     1867.79     2153.84     36.40 o 
   0   1   9       19.23       23.67      2.75 o 
   1   1   9     1284.99     1414.17     13.35 o 
   2   1   9       44.47       38.33      3.56 o 
   3   1   9      167.93      157.28      6.09 o 
   4   1   9        7.55        4.46      3.89 o 
   5   1   9       45.08       27.59      6.16 o 
   6   1   9        0.09       -2.33      4.66 o 
   7   1   9        0.88       -1.70      5.64 o 
   8   1   9        0.03       -0.04      7.06 o 
  -9   2   9       34.04       35.85     11.95 o 
  -8   2   9       99.92       95.18     11.90 o 
  -7   2   9        0.06       -0.41      5.60 o 
  -6   2   9       51.85       44.63      7.46 o 
  -5   2   9       44.04       30.16      5.54 o 
  -4   2   9        8.45        5.07      3.13 o 
  -3   2   9      750.53      786.78     14.92 o 
  -2   2   9      472.92      553.04      9.62 o 
  -1   2   9     2946.75     3222.08     34.49 o 
   0   2   9       15.19        9.87      2.30 o 
   1   2   9       25.09       26.06      2.74 o 
   2   2   9      345.93      387.48     10.04 o 
   3   2   9      100.08       88.50      5.66 o 
   4   2   9        2.61        2.64      3.25 o 
   5   2   9       44.52       30.43      6.08 o 
   6   2   9       56.32       50.39      7.58 o 
   7   2   9       24.01       11.24      6.67 o 
   8   2   9        1.79        0.70      7.22 o 
  -8   3   9        0.36       -1.32      8.49 o 
  -7   3   9       20.18       11.71      6.87 o 
  -6   3   9       18.61       11.62      5.54 o 
  -5   3   9        5.97        2.06      3.68 o 
  -4   3   9        8.17        6.71      3.40 o 
  -3   3   9      127.17      128.11      6.85 o 
  -1   3   9      105.72      118.14      5.11 o 
   1   3   9        1.46       -0.40      1.96 o 
   2   3   9      831.72      938.96     13.92 o 
   3   3   9       11.33       10.93      3.35 o 
   4   3   9        5.87        4.75      3.52 o 
   5   3   9      125.13      137.07     10.03 o 
   6   3   9       22.08       22.61      6.36 o 
   7   3   9       18.68       11.07      6.13 o 
   8   3   9        7.80        1.61      7.36 o 
  -8   4   9        0.27       -3.56      7.90 o 
  -7   4   9        0.09        1.08      7.05 o 
  -6   4   9       78.22       63.74      8.30 o 
  -5   4   9       10.16        5.34      4.10 o 
  -4   4   9      332.27      334.23     11.21 o 
  -3   4   9       22.60       15.69      3.68 o 
  -2   4   9      136.43      145.35      5.74 o 
  -1   4   9      115.25      104.93      5.21 o 
   0   4   9      100.77      109.60      5.39 o 
   1   4   9      142.84      125.27      5.79 o 
   2   4   9      132.41      138.32      5.98 o 
   3   4   9        9.75        4.73      3.43 o 
   4   4   9      242.80      220.12      9.66 o 
   5   4   9      140.01      135.86     10.57 o 
   6   4   9        8.12        5.20      5.68 o 
   7   4   9        0.72       -3.26      5.99 o 
   8   4   9       11.87        5.63     10.60 o 
  -8   5   9        0.13       -2.22      8.69 o 
  -7   5   9       30.50       34.62      9.51 o 
  -6   5   9        9.26        8.94      6.99 o 
  -5   5   9       30.96       25.71      6.03 o 
  -4   5   9       11.53       13.58      4.14 o 
  -3   5   9      154.56      145.71      7.71 o 
  -2   5   9      295.83      327.26      8.69 o 
  -1   5   9        1.00        1.93      2.49 o 
   0   5   9       26.36       14.54      3.09 o 
   1   5   9      216.79      199.52      7.30 o 
   2   5   9       37.80       41.97      4.35 o 
   3   5   9        0.20        0.22      3.51 o 
   4   5   9      489.32      512.25     14.59 o 
   5   5   9       22.77       13.76      5.64 o 
   6   5   9      414.23      428.31     21.04 o 
   7   5   9       20.98       16.15      8.53 o 
   8   5   9        6.12        3.63     11.79 o 
  -8   6   9       59.52       71.87     13.60 o 
  -7   6   9       89.34      101.87     13.84 o 
  -6   6   9       60.89       57.12      8.81 o 
  -5   6   9       63.33       69.74      8.64 o 
  -4   6   9      385.91      433.19     16.44 o 
  -3   6   9      521.18      558.10     17.61 o 
  -2   6   9     2290.79     2552.45     24.12 o 
  -1   6   9      393.59      413.60     10.36 o 
   0   6   9      100.94       80.90      5.46 o 
   1   6   9      235.17      226.14      8.10 o 
   2   6   9       58.69       47.68      4.87 o 
   3   6   9        0.03        3.66      3.93 o 
   4   6   9        0.22        1.34      4.09 o 
   5   6   9       38.29       38.24      8.85 o 
   6   6   9       69.80       63.34     11.41 o 
   7   6   9        7.21        2.94      8.80 o 
  -7   7   9       48.35       62.53     12.83 o 
  -6   7   9      426.63      488.58     20.53 o 
  -5   7   9      238.75      237.86     13.98 o 
  -4   7   9      851.12      910.89     24.50 o 
  -3   7   9      248.45      246.89     12.52 o 
  -2   7   9       12.45        6.47      3.79 o 
  -1   7   9      479.39      480.78     11.44 o 
   0   7   9      234.23      235.89      8.60 o 
   1   7   9      365.54      383.84     10.86 o 
   2   7   9      102.14       88.89      6.32 o 
   3   7   9        4.94        3.22      4.80 o 
   4   7   9       76.50       66.39      8.17 o 
   5   7   9        0.53       -2.91      6.37 o 
   6   7   9       15.67       13.08      7.99 o 
   7   7   9       18.61       20.04     12.41 o 
  -7   8   9       48.61       47.96     12.37 o 
  -6   8   9      316.27      368.99     18.80 o 
  -5   8   9        3.02        5.34      6.55 o 
  -4   8   9      103.67      104.54     10.86 o 
  -3   8   9      679.74      774.17     28.98 o 
  -2   8   9       24.06       15.58      5.63 o 
  -1   8   9      284.58      269.15     11.02 o 
   0   8   9        2.00        1.95      3.75 o 
   1   8   9       12.01       10.81      4.34 o 
   2   8   9       25.67       19.27      5.06 o 
   3   8   9       76.72       61.11      8.19 o 
   4   8   9        0.80        1.50      5.64 o 
   5   8   9       17.75       14.02      8.11 o 
   6   8   9       10.11        4.95      8.82 o 
  -6   9   9       42.54       45.11     10.30 o 
  -5   9   9      150.27      165.48     14.92 o 
  -4   9   9       87.28       81.19     10.04 o 
  -3   9   9        0.33       -1.18      5.37 o 
  -2   9   9       29.64       23.66      6.65 o 
  -1   9   9      352.65      395.85     13.73 o 
   0   9   9      125.35      102.35      9.78 o 
   1   9   9       13.14       15.00      5.91 o 
   2   9   9       17.46        9.98      4.91 o 
   3   9   9        0.21       -1.84      5.46 o 
   4   9   9       27.16       23.38      7.31 o 
   5   9   9      228.93      251.09     18.99 o 
   6   9   9       29.25       20.19     14.33 o 
  -6  10   9        0.11        4.27      8.85 o 
  -5  10   9       25.24       25.53      8.94 o 
  -4  10   9       68.16       63.62      9.98 o 
  -3  10   9        5.56        1.63      6.06 o 
  -2  10   9       34.08       33.51     10.41 o 
  -1  10   9       83.81       90.66      9.77 o 
   0  10   9       61.36       84.38      9.84 o 
   1  10   9      131.42      111.71     10.41 o 
   2  10   9       33.26       27.76      7.38 o 
   3  10   9      156.78      149.98     15.10 o 
   4  10   9        0.15        2.55      7.00 o 
   5  10   9       11.72        8.61      9.93 o 
  -5  11   9       80.99      106.04     13.98 o 
  -4  11   9       29.36       31.48     10.98 o 
  -3  11   9       35.30       35.52     10.37 o 
  -2  11   9        0.86       -2.51      7.08 o 
  -1  11   9       36.04       39.26      9.52 o 
   0  11   9       95.45       91.48     10.67 o 
   1  11   9        6.66       11.34      6.79 o 
   2  11   9        5.54        6.20      7.55 o 
   3  11   9        8.06        3.41      7.87 o 
   4  11   9        0.97        3.93      9.60 o 
   5  11   9       14.37        9.67     12.93 o 
  -4  12   9        6.16       10.10      9.87 o 
  -3  12   9       98.83      116.61     15.82 o 
  -2  12   9        1.90        5.86      8.64 o 
  -1  12   9        6.63        4.88      8.10 o 
   0  12   9        0.99       -2.55      6.80 o 
   1  12   9        0.09        1.77      7.10 o 
   2  12   9        0.05        2.70      8.15 o 
   3  12   9        2.36        4.68      9.17 o 
  -2  13   9        4.06        2.49      9.38 o 
  -1  13   9       31.67       36.37     11.13 o 
   0  13   9        0.00       -0.79      9.55 o 
   1  13   9        0.19        3.78      7.70 o 
   2  13   9       55.49       64.63     13.16 o 
  -9   0  10       16.63       12.08     13.42 o 
  -8   0  10       26.74       17.91     11.68 o 
  -7   0  10       13.57       12.50      9.10 o 
  -6   0  10        8.01        6.10      7.70 o 
  -5   0  10        0.17        0.70      5.38 o 
  -4   0  10      123.22      111.81     11.91 o 
  -3   0  10      216.46      210.11      9.16 o 
  -2   0  10       12.40        8.40      3.25 o 
  -1   0  10     2357.93     2762.91     75.48 o 
   0   0  10      599.84      657.25     15.13 o 
   1   0  10      255.93      256.15      8.41 o 
   2   0  10       54.52       52.38      8.10 o 
   3   0  10     3414.15     4010.82     61.16 o 
   4   0  10      650.97      767.59     28.65 o 
   5   0  10      890.28      876.22     37.99 o 
   6   0  10        1.66       -0.04      7.35 o 
   7   0  10        0.49        5.83      9.27 o 
   8   0  10       19.83       20.43     11.92 o 
  -9   1  10       50.38       42.14     10.76 o 
  -8   1  10       12.72        9.87      7.67 o 
  -7   1  10       42.61       37.21      7.76 o 
  -6   1  10        2.39       -1.00      5.25 o 
  -5   1  10       73.77       63.83      7.26 o 
  -4   1  10       44.84       36.22      4.53 o 
  -3   1  10      122.42       97.67      4.74 o 
  -2   1  10     1101.58     1165.43     14.51 o 
  -1   1  10       17.44       18.92      2.87 o 
   0   1  10     1608.03     1748.88     26.39 o 
   1   1  10     1245.14     1489.36     19.02 o 
   2   1  10      286.80      291.28      7.66 o 
   3   1  10      171.82      174.91      9.47 o 
   4   1  10        1.68       -0.06      4.02 o 
   5   1  10      201.22      210.86     11.99 o 
   6   1  10      149.08      157.48     11.87 o 
   7   1  10      138.46      124.95     12.02 o 
   8   1  10        4.34        3.48      7.46 o 
  -8   2  10       12.28       17.30      7.78 o 
  -7   2  10       22.45        9.83      6.45 o 
  -6   2  10      154.42      166.76     12.34 o 
  -5   2  10        5.82        6.88      3.83 o 
  -4   2  10       78.39       65.02      5.84 o 
  -3   2  10       27.36       23.39      3.86 o 
  -2   2  10      107.64       92.73      4.75 o 
  -1   2  10     2239.29     2538.39     21.69 o 
   0   2  10      239.85      237.41      6.76 o 
   1   2  10     1666.62     1820.12     18.49 o 
   2   2  10      265.83      265.46      8.69 o 
   3   2  10        1.38        1.59      2.75 o 
   4   2  10      213.59      208.53     10.98 o 
   5   2  10        0.96        1.13      4.63 o 
   6   2  10        0.92        0.76      4.98 o 
   7   2  10       19.68       13.47      6.94 o 
   8   2  10       10.55       10.39      8.16 o 
  -8   3  10        8.59        7.12      8.65 o 
  -7   3  10        5.77        6.02      6.78 o 
  -6   3  10       27.41       19.32      6.19 o 
  -5   3  10       32.01       19.03      4.74 o 
  -4   3  10      218.17      212.63      9.18 o 
  -3   3  10      156.94      143.49      7.34 o 
  -2   3  10       10.35        4.49      2.37 o 
  -1   3  10       81.61       78.15      4.70 o 
   0   3  10        4.85        6.81      2.39 o 
   1   3  10       62.61       50.98      3.98 o 
   2   3  10      141.01      117.74      5.95 o 
   3   3  10        4.39        2.50      3.17 o 
   4   3  10      159.25      164.23     10.62 o 
   5   3  10       36.96       30.70      6.37 o 
   6   3  10        5.07        2.26      5.69 o 
   7   3  10        1.14        0.93      6.49 o 
   8   3  10        0.78       -1.32      7.74 o 
  -8   4  10        0.02        0.23      8.44 o 
  -7   4  10       30.50       25.28      9.09 o 
  -6   4  10        7.44        4.36      5.23 o 
  -5   4  10       30.87       22.27      4.92 o 
  -4   4  10        4.78        4.02      3.61 o 
  -3   4  10       30.25       24.69      4.31 o 
  -2   4  10        7.56        2.60      2.38 o 
  -1   4  10       18.53        8.44      2.74 o 
   0   4  10        7.97        5.17      2.48 o 
   1   4  10       71.29       64.41      4.58 o 
   2   4  10      325.00      303.19      8.36 o 
   3   4  10        4.45        2.55      3.42 o 
   4   4  10      514.45      501.32     17.07 o 
   5   4  10        9.18        6.57      5.27 o 
   6   4  10      110.98       97.28     10.22 o 
   7   4  10       22.85       16.20      7.32 o 
   8   4  10        0.79       -1.62     11.61 o 
  -8   5  10        3.52       -2.04      8.25 o 
  -7   5  10       24.55       22.67      8.97 o 
  -6   5  10       62.99       57.83      9.91 o 
  -5   5  10       14.54       17.88      6.11 o 
  -4   5  10       28.84       25.28      4.94 o 
  -3   5  10      251.79      270.34     10.17 o 
  -2   5  10       11.68       10.52      3.09 o 
  -1   5  10       21.60       22.45      3.50 o 
   0   5  10     1050.58     1000.13     15.70 o 
   1   5  10      806.41      860.99     14.82 o 
   2   5  10     1704.99     1864.91     25.90 o 
   3   5  10       45.66       38.53      5.41 o 
   4   5  10      103.02      110.30      8.33 o 
   5   5  10       75.35       83.72      9.10 o 
   6   5  10      180.81      168.24     15.26 o 
   7   5  10        9.06        9.51      8.82 o 
  -8   6  10        8.86        9.80     10.72 o 
  -7   6  10        0.68       -3.11      7.90 o 
  -6   6  10       23.14       19.24      8.13 o 
  -5   6  10        0.05        0.44      5.45 o 
  -4   6  10        2.66        6.60      4.82 o 
  -3   6  10       37.29       39.59      6.68 o 
  -2   6  10     1290.07     1399.18     18.66 o 
  -1   6  10      275.67      248.71      8.48 o 
   0   6  10     1164.41     1204.77     17.82 o 
   1   6  10       30.20       20.67      4.01 o 
   2   6  10        1.52        1.08      3.16 o 
   3   6  10      155.64      152.15      9.35 o 
   4   6  10      296.96      308.63     12.24 o 
   5   6  10        5.46        3.31      6.53 o 
   6   6  10       35.01       26.96      9.03 o 
   7   6  10        9.49       12.16      9.48 o 
  -7   7  10       41.67       36.79     11.11 o 
  -6   7  10        1.98        2.83      6.67 o 
  -5   7  10       22.97       16.14      6.75 o 
  -4   7  10      207.84      226.72     13.40 o 
  -3   7  10        4.39        9.08      5.16 o 
  -2   7  10      646.82      605.57     18.42 o 
  -1   7  10       14.09        9.26      3.72 o 
   0   7  10      214.47      218.84      8.43 o 
   1   7  10       72.52       60.19      5.55 o 
   2   7  10        8.74        5.85      3.48 o 
   3   7  10        0.73        1.31      4.92 o 
   4   7  10       69.19       75.62      8.94 o 
   5   7  10        0.02       -5.42      6.61 o 
   6   7  10        0.00       -0.50      8.10 o 
   7   7  10        4.06       -5.07     10.73 o 
  -7   8  10       13.48       16.55     10.64 o 
  -6   8  10      215.38      262.72     17.35 o 
  -5   8  10        0.39        1.30      6.45 o 
  -4   8  10      578.32      596.66     21.35 o 
  -3   8  10      216.40      253.08     13.72 o 
  -2   8  10       96.50       89.72      9.19 o 
  -1   8  10        7.20        3.28      3.96 o 
   0   8  10      189.55      198.68      9.99 o 
   1   8  10      121.04      128.79      7.74 o 
   2   8  10      115.99       98.65      9.39 o 
   3   8  10        4.42        2.70      5.66 o 
   4   8  10        0.04        2.80      5.66 o 
   5   8  10        0.01       -7.60      7.84 o 
   6   8  10        1.76        2.02      9.27 o 
  -6   9  10       47.12       61.72     11.25 o 
  -5   9  10       89.31       91.78     11.67 o 
  -4   9  10       34.54       31.11      7.96 o 
  -3   9  10        1.80        4.07      5.74 o 
  -2   9  10       13.40       10.55      5.54 o 
  -1   9  10        0.16       -0.20      4.26 o 
   0   9  10       77.09       68.42      8.39 o 
   1   9  10       86.85       68.44      8.45 o 
   2   9  10       12.38        5.06      5.54 o 
   3   9  10        7.95        8.68      6.16 o 
   4   9  10        0.08        5.65      6.71 o 
   5   9  10       25.22       28.13      9.85 o 
   6   9  10        0.92       -4.42      8.85 o 
  -6  10  10        0.81       -0.26      8.69 o 
  -5  10  10       30.75       26.37      9.04 o 
  -4  10  10        4.68        5.25      7.31 o 
  -3  10  10        0.21        0.08      6.48 o 
  -2  10  10        0.96        0.64      7.27 o 
  -1  10  10      126.35      140.98     13.89 o 
   0  10  10        0.07       -3.68      5.33 o 
   1  10  10       19.07       24.13      6.66 o 
   2  10  10       14.46       14.36      8.12 o 
   3  10  10       33.44       15.85      8.33 o 
   4  10  10        4.94        6.57      8.74 o 
   5  10  10        3.64        4.11      9.76 o 
  -5  11  10       40.11       53.56     10.97 o 
  -4  11  10       31.61       22.41     10.14 o 
  -3  11  10        3.61        2.94      8.44 o 
  -2  11  10        6.39        7.04      8.57 o 
  -1  11  10       41.95       52.37     11.00 o 
   0  11  10       16.07       10.70      6.75 o 
   1  11  10       11.71        7.52      6.82 o 
   2  11  10        4.81        0.35      7.80 o 
   3  11  10       12.44        6.92      8.66 o 
   4  11  10        2.85        0.03      9.69 o 
  -4  12  10        8.75       17.91     11.02 o 
  -3  12  10      110.71      136.25     16.79 o 
  -2  12  10       21.18       24.36     10.11 o 
  -1  12  10        0.16        4.49      8.46 o 
   0  12  10       22.71       24.63      9.74 o 
   1  12  10        6.77       12.06      9.30 o 
   2  12  10        8.15        6.22      8.65 o 
   3  12  10        6.80        5.55      9.89 o 
  -2  13  10        7.68        9.92     10.90 o 
  -1  13  10      138.79      178.57     17.86 o 
   0  13  10        0.56        7.54      9.30 o 
   1  13  10       12.26       15.32     10.52 o 
  -8   1  11       47.78       50.58     10.09 o 
  -7   1  11        8.24        5.27      6.23 o 
  -6   1  11       33.47       21.23      6.16 o 
  -5   1  11       18.56       11.98      4.81 o 
  -4   1  11      118.24      112.37      8.75 o 
  -3   1  11        0.02        0.02      2.34 o 
  -2   1  11        1.50        1.87      2.23 o 
  -1   1  11      109.06       84.99      4.92 o 
   0   1  11      104.34      108.78      5.11 o 
   1   1  11      502.01      520.18     12.86 o 
   2   1  11       18.84       14.83      2.88 o 
   3   1  11      225.18      199.42     10.51 o 
   4   1  11        1.03        1.67      4.10 o 
   5   1  11      168.65      152.60     11.20 o 
   6   1  11        0.38        0.28      5.33 o 
   7   1  11      111.60       98.39     11.11 o 
   8   1  11        2.33        4.28      8.06 o 
  -8   2  11       15.39       17.81      8.45 o 
  -7   2  11      181.07      202.19     14.91 o 
  -6   2  11      162.23      174.69     12.61 o 
  -5   2  11        5.42        3.00      4.55 o 
  -4   2  11      131.03      139.00      8.11 o 
  -3   2  11      192.86      177.78      7.95 o 
  -1   2  11      135.64      125.51      5.66 o 
   0   2  11      167.56      163.71      6.04 o 
   1   2  11      571.11      641.11     10.70 o 
   2   2  11      124.23      107.23      6.28 o 
   3   2  11       39.31       34.67      5.75 o 
   4   2  11       53.38       42.57      6.54 o 
   5   2  11        0.02        1.40      5.08 o 
   6   2  11        3.20        6.30      5.53 o 
   7   2  11        2.90        0.85      6.43 o 
   8   2  11        0.47       -1.82      7.74 o 
  -8   3  11       66.56       81.44     14.49 o 
  -7   3  11        8.48        3.77      6.63 o 
  -6   3  11        0.41       -1.92      4.45 o 
  -5   3  11       46.27       29.41      6.28 o 
  -4   3  11      281.30      294.62     11.10 o 
  -3   3  11      227.24      200.94      8.59 o 
  -2   3  11      251.63      249.48      7.55 o 
  -1   3  11       71.40       54.97      4.40 o 
   1   3  11      101.17       97.10      5.07 o 
   2   3  11        1.09        3.64      3.27 o 
   3   3  11       14.21       10.37      3.76 o 
   4   3  11       44.49       37.60      6.49 o 
   5   3  11        6.21        2.55      4.67 o 
   6   3  11       79.51       69.18      8.89 o 
   7   3  11        0.12        2.54      6.82 o 
   8   3  11        9.66        6.99      8.33 o 
  -8   4  11        0.59        4.34      9.39 o 
  -7   4  11      113.62      148.45     13.86 o 
  -6   4  11       13.35        8.42      5.62 o 
  -5   4  11       13.12        8.11      4.36 o 
  -4   4  11      116.17      122.76      8.20 o 
  -3   4  11        0.72       -1.22      3.00 o 
  -2   4  11      284.49      275.06      8.19 o 
  -1   4  11        2.17       -0.22      2.43 o 
   0   4  11       78.56       60.45      4.70 o 
   1   4  11        2.69        0.55      2.49 o 
   2   4  11        7.83        5.77      3.48 o 
   3   4  11      172.47      181.72      9.03 o 
   4   4  11      266.26      240.64     12.18 o 
   5   4  11      148.06      159.77     11.91 o 
   6   4  11       19.04       21.30      7.08 o 
   7   4  11       12.28       12.56      7.17 o 
  -8   5  11       11.82       11.83     10.33 o 
  -7   5  11       35.44       40.00     10.05 o 
  -6   5  11       48.55       44.18     10.02 o 
  -5   5  11       11.07        3.73      4.82 o 
  -4   5  11       63.63       64.61      6.77 o 
  -3   5  11       25.03       20.29      4.58 o 
  -2   5  11       26.91       20.84      3.72 o 
  -1   5  11        9.29        7.08      3.06 o 
   0   5  11       13.65       12.11      3.31 o 
   1   5  11        6.64        4.32      3.10 o 
   2   5  11      468.09      474.16     13.71 o 
   3   5  11      226.48      240.96     10.54 o 
   4   5  11      118.60      111.99      9.86 o 
   5   5  11        1.31       -2.21      5.28 o 
   6   5  11       13.14        8.95      7.96 o 
   7   5  11       18.04        8.86      8.60 o 
  -7   6  11        5.35        1.48      8.14 o 
  -6   6  11      248.91      288.63     18.89 o 
  -5   6  11      161.44      184.61     13.17 o 
  -4   6  11       71.50       56.47      7.94 o 
  -3   6  11       56.94       61.34      7.70 o 
  -2   6  11      274.92      242.16      9.89 o 
  -1   6  11      164.15      155.53      7.23 o 
   0   6  11     2089.57     2267.18     25.21 o 
   1   6  11       57.52       56.15      5.24 o 
   2   6  11      713.07      732.14     17.16 o 
   3   6  11       98.88       98.24      7.89 o 
   4   6  11        6.12        3.00      5.38 o 
   5   6  11       58.74       41.17      9.17 o 
   6   6  11        5.92        1.42      8.06 o 
   7   6  11        0.92       -1.62      9.35 o 
  -7   7  11       53.86       47.59     12.20 o 
  -6   7  11      101.02      110.97     14.81 o 
  -5   7  11      117.69      132.87     11.83 o 
  -4   7  11      742.97      764.62     22.96 o 
  -3   7  11      147.15      133.52     10.79 o 
  -2   7  11      771.88      764.73     20.89 o 
  -1   7  11      165.53      130.94      7.32 o 
   0   7  11      600.61      637.68     14.16 o 
   1   7  11      182.40      189.08      8.29 o 
   2   7  11        5.55        5.40      4.17 o 
   3   7  11      302.75      341.16     15.01 o 
   4   7  11       58.02       45.79      9.33 o 
   5   7  11       18.64       13.67      8.06 o 
   6   7  11       15.32       12.34      9.53 o 
  -7   8  11       11.08       10.07     10.87 o 
  -6   8  11       74.62       73.10     10.87 o 
  -5   8  11       62.82       55.80      9.56 o 
  -4   8  11       30.29       31.98      7.69 o 
  -3   8  11       31.07       25.92      7.13 o 
  -2   8  11       62.56       92.00      9.44 o 
  -1   8  11      214.00      178.57      9.77 o 
   0   8  11       16.33       21.18      4.91 o 
   1   8  11       99.84       77.59      6.42 o 
   2   8  11        0.87        3.14      5.10 o 
   3   8  11        0.95       -1.37      4.71 o 
   4   8  11       21.57       19.00      7.02 o 
   5   8  11        3.83        3.74      6.91 o 
   6   8  11        1.05        2.86      9.21 o 
  -6   9  11        0.06        2.47      8.16 o 
  -5   9  11       32.63       28.31      8.40 o 
  -4   9  11        4.02        3.15      6.59 o 
  -3   9  11      114.84      100.14     10.74 o 
  -2   9  11       12.96       12.00      6.14 o 
  -1   9  11        0.98        0.53      5.24 o 
   0   9  11       42.34       53.98      8.02 o 
   1   9  11       93.53       91.52      9.59 o 
   2   9  11       22.30       11.69      7.40 o 
   3   9  11       42.89       38.99      9.01 o 
   4   9  11        4.13        1.42      7.69 o 
   5   9  11        5.30        0.87      8.83 o 
  -5  10  11       15.17       26.36      9.15 o 
  -4  10  11       54.07       76.19     10.93 o 
  -3  10  11       35.60       38.30      8.84 o 
  -2  10  11        0.34        1.49      7.34 o 
  -1  10  11      138.31      179.25     15.51 o 
   0  10  11        8.79        9.19      6.27 o 
   1  10  11        8.45        7.89      8.20 o 
   2  10  11       18.80       14.98      8.00 o 
   3  10  11        0.35        0.12      7.95 o 
   4  10  11       49.08       57.78     15.16 o 
   5  10  11        0.74       -0.39      9.92 o 
  -5  11  11       24.87       33.43     10.93 o 
  -4  11  11       10.46       13.95      9.95 o 
  -3  11  11      129.09      198.85     18.20 o 
  -2  11  11       43.20       42.71     10.84 o 
  -1  11  11      134.78      176.98     16.43 o 
   0  11  11        8.93        5.27      6.68 o 
   1  11  11       46.30       42.80     10.45 o 
   2  11  11       19.45       21.99      9.40 o 
   3  11  11        9.96       14.38      9.32 o 
   4  11  11        1.27        9.55     13.05 o 
  -3  12  11        0.00        1.50     10.00 o 
  -2  12  11       22.21       23.68     10.45 o 
  -1  12  11      101.64      116.72     14.86 o 
   0  12  11        0.43        6.76      8.93 o 
   1  12  11       43.59       42.71     11.33 o 
   2  12  11        0.04       -2.04      9.47 o 
   3  12  11        0.97        0.39     10.14 o 
  -1  13  11        9.62        1.55      9.57 o 
   0  13  11       20.07       26.05     10.94 o 
   1  13  11       66.85       59.14     13.12 o 
  -8   0  12       72.04       60.50     15.17 o 
  -7   0  12        0.02       -2.53      8.92 o 
  -6   0  12      302.16      338.61     22.54 o 
  -5   0  12      287.93      273.19     22.82 o 
  -4   0  12        2.51        5.24      6.15 o 
  -3   0  12      110.79      101.71      7.79 o 
  -2   0  12      679.52      670.07     18.42 o 
  -1   0  12      138.83      122.00      8.26 o 
   0   0  12      450.79      430.90     13.54 o 
   1   0  12        6.36       10.18      3.59 o 
   2   0  12      166.85      168.43     16.77 o 
   3   0  12       88.56       73.56     11.16 o 
   4   0  12       55.53       48.16      9.87 o 
   5   0  12      478.73      421.04     23.48 o 
   6   0  12       51.83       35.87     10.06 o 
   7   0  12      553.56      581.28     48.39 o 
   8   0  12       13.03       15.56     12.33 o 
  -8   1  12      104.83       96.72     12.60 o 
  -7   1  12      651.52      786.84     24.85 o 
  -6   1  12        2.33        0.70      5.11 o 
  -5   1  12        7.58        1.72      4.61 o 
  -4   1  12        9.48        3.00      3.97 o 
  -3   1  12       37.94       27.43      4.16 o 
  -2   1  12      118.55      101.31      5.43 o 
  -1   1  12     1054.09     1028.73     15.17 o 
   0   1  12        2.26        2.46      2.47 o 
   1   1  12      126.52      122.86      5.17 o 
   2   1  12      142.16      121.80      8.71 o 
   3   1  12       72.03       65.00      7.36 o 
   4   1  12        5.81        3.31      4.74 o 
   5   1  12      320.32      335.96     15.34 o 
   6   1  12       10.30        8.43      5.97 o 
   7   1  12        5.90        2.91      6.52 o 
   8   1  12       22.77       13.11      8.48 o 
  -8   2  12       61.12       60.62     10.98 o 
  -7   2  12      202.22      216.61     14.97 o 
  -6   2  12        0.11        3.72      5.44 o 
  -5   2  12      760.02      825.07     22.52 o 
  -4   2  12      284.17      284.29     10.71 o 
  -3   2  12        4.63        3.83      3.17 o 
  -2   2  12        8.16        4.47      2.65 o 
  -1   2  12       34.44       26.79      3.45 o 
   0   2  12      544.89      524.11     10.80 o 
   1   2  12       37.28       26.39      3.34 o 
   2   2  12       19.77       17.31      3.70 o 
   3   2  12      287.85      277.70     12.70 o 
   4   2  12        0.24        0.33      4.32 o 
   5   2  12       43.26       44.83      7.56 o 
   6   2  12        1.22       -0.38      5.52 o 
   7   2  12        6.76        6.50      6.89 o 
  -8   3  12        2.87        1.47      9.43 o 
  -7   3  12       27.33       25.66      7.98 o 
  -6   3  12       87.83      102.56     10.49 o 
  -5   3  12      112.41      104.86      9.45 o 
  -4   3  12        0.09       -0.37      3.48 o 
  -3   3  12      502.20      469.48     13.08 o 
  -2   3  12      569.71      601.79     11.87 o 
  -1   3  12      186.64      167.36      6.70 o 
   0   3  12        1.45        0.36      2.48 o 
   1   3  12       98.28       89.83      5.33 o 
   2   3  12       60.04       50.65      5.53 o 
   3   3  12        8.45        6.41      4.79 o 
   4   3  12       72.33       62.24      7.92 o 
   5   3  12       11.75        9.76      5.37 o 
   6   3  12        0.16       -1.62      5.79 o 
   7   3  12       29.73       26.08      8.13 o 
  -8   4  12        2.62        5.14      9.52 o 
  -7   4  12       19.79       12.82      9.38 o 
  -6   4  12       19.69       14.59      7.45 o 
  -5   4  12       14.53        9.53      5.22 o 
  -4   4  12       47.77       45.23      5.79 o 
  -3   4  12      161.75      155.62      8.22 o 
  -2   4  12       27.14       20.35      4.01 o 
  -1   4  12       14.33        8.20      3.04 o 
   0   4  12      141.03      119.59      6.29 o 
   1   4  12       19.73       10.05      3.06 o 
   2   4  12       31.96       35.26      5.17 o 
   3   4  12       25.54       25.60      5.74 o 
   4   4  12      212.58      208.80     12.24 o 
   5   4  12       31.84       28.57      7.30 o 
   6   4  12      437.42      466.34     19.21 o 
   7   4  12       30.96       31.46      8.58 o 
  -8   5  12       25.42       25.77     11.48 o 
  -7   5  12       16.23       11.17      8.30 o 
  -6   5  12       28.15       29.55      8.95 o 
  -5   5  12      305.22      316.07     15.05 o 
  -4   5  12        1.01        0.76      3.94 o 
  -3   5  12       81.39       77.56      6.84 o 
  -2   5  12       14.24       10.83      3.96 o 
  -1   5  12      273.36      256.77      8.76 o 
   0   5  12        0.42        2.27      3.01 o 
   1   5  12       62.36       55.86      5.00 o 
   2   5  12      299.32      312.91     11.59 o 
   3   5  12      433.70      499.26     14.92 o 
   4   5  12      784.44      901.44     26.99 o 
   5   5  12      191.78      219.10     13.55 o 
   6   5  12      123.67      128.48     14.21 o 
   7   5  12       10.34       10.61      9.51 o 
  -7   6  12        1.35       -0.32      8.64 o 
  -6   6  12        4.32       -0.48      7.04 o 
  -5   6  12        4.25        2.14      5.93 o 
  -4   6  12       44.35       48.59      7.69 o 
  -3   6  12      307.34      281.81     13.61 o 
  -2   6  12        0.00        1.79      3.68 o 
  -1   6  12       47.71       27.99      4.39 o 
   0   6  12      520.97      527.12     12.78 o 
   1   6  12      286.81      309.91     10.04 o 
   2   6  12      707.31      741.09     17.76 o 
   3   6  12       16.56       14.29      4.94 o 
   4   6  12       75.21       65.67      8.83 o 
   5   6  12      117.69      109.16     13.21 o 
   6   6  12       41.35       34.21     10.17 o 
   7   6  12       17.09       14.00     10.69 o 
  -7   7  12        0.34        1.20      9.51 o 
  -6   7  12        0.08       -2.66      8.04 o 
  -5   7  12      160.15      170.24     13.60 o 
  -4   7  12        2.67       -2.24      5.57 o 
  -3   7  12      166.66      166.62     12.25 o 
  -2   7  12       10.79       12.25      5.37 o 
  -1   7  12       28.79       27.87      4.64 o 
   0   7  12      269.20      220.84      9.02 o 
   1   7  12        0.88        3.26      3.99 o 
   2   7  12      354.33      383.79     14.53 o 
   3   7  12       68.82       64.83      8.34 o 
   4   7  12       17.80       17.57      7.72 o 
   5   7  12        1.40        3.10      7.56 o 
   6   7  12       12.44       16.30      9.56 o 
  -6   8  12        3.93        6.12      9.71 o 
  -5   8  12        1.61        2.31      7.04 o 
  -4   8  12       85.39       85.39     10.43 o 
  -3   8  12        0.67        1.53      5.39 o 
  -2   8  12      478.74      445.82     17.31 o 
  -1   8  12      153.56      153.57      9.78 o 
   0   8  12      256.40      209.01     10.40 o 
   1   8  12       10.11        5.24      4.59 o 
   2   8  12        8.44        9.71      5.64 o 
   3   8  12       78.82      101.79     10.20 o 
   4   8  12       24.62       22.91      8.60 o 
   5   8  12        0.53        0.61      8.03 o 
   6   8  12        0.02       -1.12      8.10 o 
  -6   9  12        1.12        4.42      9.04 o 
  -5   9  12        3.35        8.10      7.87 o 
  -4   9  12        0.87        1.08      6.63 o 
  -3   9  12        9.33        3.58      6.15 o 
  -2   9  12       27.43       18.01      6.73 o 
  -1   9  12        0.08       -0.39      5.43 o 
   0   9  12        0.47        0.83      5.53 o 
   1   9  12        0.08       -0.75      6.53 o 
   2   9  12       13.06        5.70      6.94 o 
   3   9  12       98.38       88.24     10.40 o 
   4   9  12        2.12        5.21      8.09 o 
   5   9  12       40.54       39.06     11.13 o 
  -5  10  12        9.09        0.80      8.44 o 
  -4  10  12        9.61       18.70      8.61 o 
  -3  10  12       18.96       17.87      7.79 o 
  -2  10  12        0.77       -0.56      7.32 o 
  -1  10  12        0.02        1.59      7.40 o 
   0  10  12       61.63       65.90      8.90 o 
   1  10  12       83.47       86.86     12.15 o 
   2  10  12        8.66        9.24      8.20 o 
   3  10  12       93.10      119.58     14.26 o 
   4  10  12        6.96        2.97     11.00 o 
  -4  11  12       22.62       42.01     11.99 o 
  -3  11  12       23.02       24.77     10.29 o 
  -2  11  12       77.36      101.82     13.64 o 
  -1  11  12        2.24        1.81      8.29 o 
   0  11  12       16.79       20.73      9.25 o 
   1  11  12       70.42       62.56     11.71 o 
   2  11  12       21.29       20.33      9.64 o 
   3  11  12        1.07        3.02      9.04 o 
   4  11  12        1.83        2.34     12.30 o 
  -3  12  12       56.13       79.49     14.12 o 
  -2  12  12        1.10       -3.11      9.07 o 
  -1  12  12      127.54      172.51     17.61 o 
   0  12  12       43.93       48.74     14.78 o 
   1  12  12       34.41       34.62     10.99 o 
   2  12  12        0.63       -0.25      9.87 o 
  -8   1  13       96.40       92.09     12.48 o 
  -7   1  13      384.96      401.29     18.77 o 
  -6   1  13        4.15        3.08      5.59 o 
  -5   1  13      145.01      114.81     10.05 o 
  -4   1  13       11.08        5.93      4.46 o 
  -3   1  13        5.89        5.57      3.43 o 
  -2   1  13      432.66      459.22     10.82 o 
  -1   1  13        9.44        5.82      2.84 o 
   0   1  13        7.99        3.66      2.59 o 
   1   1  13       56.80       55.20      4.19 o 
   2   1  13      106.69      109.42      8.86 o 
   3   1  13       72.58       54.64      7.19 o 
   4   1  13        4.74        4.08      4.97 o 
   5   1  13        4.31        1.46      5.03 o 
   6   1  13        5.81        3.33      6.05 o 
   7   1  13       26.47       19.07      7.93 o 
  -8   2  13        8.49        7.15      8.43 o 
  -7   2  13      217.78      258.17     15.93 o 
  -6   2  13       30.02       30.98      6.96 o 
  -5   2  13     1086.51     1150.49     26.70 o 
  -4   2  13       90.57       66.95      7.83 o 
  -3   2  13      129.42      121.14      7.78 o 
  -2   2  13       24.04       18.84      3.17 o 
  -1   2  13      353.84      301.51      9.01 o 
   0   2  13        0.16        1.09      2.63 o 
   1   2  13        2.17        0.64      2.56 o 
   2   2  13       61.23       49.18      6.75 o 
   3   2  13       47.73       42.57      8.13 o 
   4   2  13       35.44       36.52      6.83 o 
   5   2  13        0.11       -2.31      4.80 o 
   6   2  13       26.15       28.34      7.56 o 
   7   2  13        6.65        3.33      6.94 o 
  -8   3  13       15.20       13.53     10.24 o 
  -7   3  13        0.00       -0.04      6.90 o 
  -6   3  13      227.35      238.27     13.88 o 
  -5   3  13        2.52        1.93      4.36 o 
  -4   3  13       68.33       62.61      6.49 o 
  -3   3  13      386.74      307.21     11.07 o 
  -2   3  13      662.78      658.16     12.82 o 
  -1   3  13      539.47      538.41     11.86 o 
   0   3  13      430.47      452.42     10.79 o 
   1   3  13        0.45       -0.10      3.23 o 
   2   3  13        0.03       -0.33      3.40 o 
   3   3  13       11.46       14.95      5.11 o 
   4   3  13        0.62        2.02      4.86 o 
   5   3  13        0.00       -1.56      5.06 o 
   6   3  13        0.06       -0.12      6.04 o 
   7   3  13       27.84       20.61      8.15 o 
  -8   4  13       43.66       29.12     11.15 o 
  -7   4  13       54.64       49.10     11.58 o 
  -6   4  13       66.88       64.99     11.14 o 
  -5   4  13      105.17      106.57      9.97 o 
  -4   4  13        3.09        3.32      4.10 o 
  -3   4  13       58.46       46.20      5.69 o 
  -2   4  13      209.44      194.49      9.03 o 
  -1   4  13      439.79      416.26     10.76 o 
   0   4  13       19.15       11.95      3.41 o 
   1   4  13        8.69        6.56      3.85 o 
   2   4  13      363.14      377.50     12.19 o 
   3   4  13      113.14      129.48     10.42 o 
   4   4  13       21.51       17.89      6.14 o 
   5   4  13       70.88       63.25      8.91 o 
   6   4  13      108.90      106.83     11.57 o 
   7   4  13      164.50      184.49     15.03 o 
  -7   5  13        5.77        7.70      8.82 o 
  -6   5  13       26.77       19.40      8.53 o 
  -5   5  13      190.40      211.74     16.48 o 
  -4   5  13        1.08        0.46      4.22 o 
  -3   5  13       25.38       13.84      4.44 o 
  -2   5  13      283.49      280.48     10.82 o 
  -1   5  13       18.53       12.04      3.62 o 
   0   5  13      177.08      175.35      7.78 o 
   1   5  13      514.00      534.36     14.85 o 
   2   5  13       70.13       59.41      6.45 o 
   3   5  13        1.91       -1.88      4.69 o 
   4   5  13      354.90      362.68     16.27 o 
   5   5  13      122.52      131.54     13.67 o 
   6   5  13      195.06      195.55     17.19 o 
   7   5  13        5.14       10.32      9.95 o 
  -7   6  13        3.90        3.17      9.19 o 
  -6   6  13        1.32       -0.67      7.40 o 
  -5   6  13        2.62        1.56      5.51 o 
  -4   6  13      264.81      251.92     13.65 o 
  -3   6  13       22.62       20.44      5.71 o 
  -2   6  13      104.18       83.86      7.33 o 
  -1   6  13       85.61       97.73      6.68 o 
   0   6  13      576.83      616.73     14.00 o 
   1   6  13       42.85       38.21      5.86 o 
   2   6  13     1039.48     1201.78     22.94 o 
   3   6  13       19.31       14.05      5.91 o 
   4   6  13      390.28      408.36     17.23 o 
   5   6  13       55.99       54.26     11.16 o 
   6   6  13       39.00       34.55     10.61 o 
  -7   7  13       15.54       17.61     10.23 o 
  -6   7  13       19.46       16.64      8.95 o 
  -5   7  13        1.65        3.20      6.45 o 
  -4   7  13       66.97       56.82      8.92 o 
  -3   7  13       97.80       88.67      9.72 o 
  -2   7  13      843.63      872.41     23.03 o 
  -1   7  13       20.08       17.85      4.37 o 
   0   7  13      322.20      297.81      9.60 o 
   1   7  13       82.99       79.71      7.61 o 
   2   7  13      100.40       98.75      8.23 o 
   3   7  13       42.31       37.71      8.60 o 
   4   7  13       53.64       53.18     10.67 o 
   5   7  13        8.28       14.54      7.98 o 
   6   7  13        0.70       -3.94      8.89 o 
  -6   8  13        0.71        5.31      9.26 o 
  -5   8  13       21.97       19.55      7.99 o 
  -4   8  13       30.37       25.34      7.30 o 
  -3   8  13        6.31        4.79      5.88 o 
  -2   8  13       30.72       21.62      6.53 o 
  -1   8  13        5.56        6.98      5.48 o 
   0   8  13      245.69      226.70     11.11 o 
   1   8  13       39.37       23.00      5.76 o 
   2   8  13        5.33        0.96      5.43 o 
   3   8  13        2.11       -0.88      6.85 o 
   4   8  13       15.20       11.19      8.04 o 
   5   8  13        4.39        4.95      8.96 o 
  -6   9  13        0.70        2.47     10.08 o 
  -5   9  13       52.77       54.27     10.69 o 
  -4   9  13        3.31        4.00      6.86 o 
  -3   9  13       59.01       51.19      8.78 o 
  -2   9  13       23.71       18.77      6.96 o 
  -1   9  13       48.35       33.14      7.31 o 
   0   9  13        6.24        8.64      6.04 o 
   1   9  13       19.93       18.03      7.51 o 
   2   9  13       60.30       45.86      9.78 o 
   3   9  13        2.42       -0.40      7.91 o 
   4   9  13       47.55       36.26      9.94 o 
   5   9  13        0.06        0.08      9.46 o 
  -5  10  13        4.14        6.27      8.81 o 
  -4  10  13        0.20       -0.16      7.46 o 
  -3  10  13       90.34      104.53     12.07 o 
  -2  10  13       28.18       27.37      9.52 o 
  -1  10  13        5.83        4.43      7.49 o 
   0  10  13       89.74      102.81     16.63 o 
   1  10  13       99.88      103.71     13.55 o 
   2  10  13       27.74       23.04      9.56 o 
   3  10  13       30.96       23.89     12.20 o 
   4  10  13        8.43        1.34     11.99 o 
  -4  11  13        0.04        0.71     10.17 o 
  -3  11  13        0.27       -0.02      9.07 o 
  -2  11  13       14.37       21.03      9.84 o 
  -1  11  13       49.60       59.84     11.60 o 
   0  11  13       43.60       31.60     12.60 o 
   1  11  13       65.76       57.18     11.80 o 
   2  11  13        0.40       -2.51      9.33 o 
   3  11  13       19.65       22.01     12.26 o 
  -2  12  13       21.91       27.64     11.52 o 
  -1  12  13        5.38        5.56      9.22 o 
   0  12  13       48.63       56.37     15.77 o 
   1  12  13       35.64       33.86     14.10 o 
   2  12  13        4.59       -0.52     10.57 o 
  -8   0  14       72.97       79.57     16.88 o 
  -7   0  14      796.20      941.36     40.52 o 
  -6   0  14      476.70      513.11     28.19 o 
  -5   0  14      357.66      359.60     22.52 o 
  -4   0  14     2247.33     2657.75     54.85 o 
  -3   0  14      229.04      215.44     21.33 o 
  -2   0  14       30.06       20.62      5.17 o 
  -1   0  14     1484.60     1660.90     28.87 o 
   0   0  14       24.78       14.62      4.69 o 
   1   0  14      102.65      101.42     12.25 o 
   2   0  14        9.25        4.74      6.22 o 
   3   0  14       13.86       13.04      7.57 o 
   4   0  14      128.05      122.25     15.16 o 
   5   0  14       23.59       23.58      9.60 o 
   6   0  14       27.92       17.96     10.56 o 
   7   0  14       63.54       66.45     15.17 o 
  -8   1  14       92.12       88.88     12.41 o 
  -7   1  14      120.67      111.49     12.50 o 
  -6   1  14      455.97      471.25     18.67 o 
  -5   1  14      873.40      937.54     24.48 o 
  -4   1  14       38.19       31.19      6.14 o 
  -3   1  14      133.62      115.58      7.47 o 
  -2   1  14       24.99       22.69      3.83 o 
  -1   1  14      181.77      176.06      7.37 o 
   0   1  14      567.85      622.98     12.52 o 
   1   1  14       30.09       25.49      4.29 o 
   2   1  14        2.25        2.20      4.19 o 
   3   1  14       53.06       43.21      6.82 o 
   4   1  14        7.63        3.34      5.12 o 
   5   1  14        9.71       11.00      5.98 o 
   6   1  14       24.08       25.65      7.24 o 
   7   1  14       12.63        7.99      7.13 o 
  -8   2  14       94.67       89.62     12.46 o 
  -7   2  14       28.66       21.10      8.25 o 
  -6   2  14       70.39       55.84      8.79 o 
  -5   2  14      326.31      299.77     14.50 o 
  -4   2  14       25.20       18.99      5.89 o 
  -3   2  14     1739.89     1782.33     25.72 o 
  -2   2  14       30.71       24.37      3.88 o 
  -1   2  14      570.04      512.71     11.94 o 
   0   2  14        2.13        1.49      2.82 o 
   1   2  14       13.64       12.42      3.87 o 
   2   2  14       15.81       11.73      4.62 o 
   3   2  14        4.86        2.03      4.67 o 
   4   2  14        1.45        2.54      4.98 o 
   5   2  14        2.13       -0.31      5.25 o 
   6   2  14        0.97       -0.65      6.23 o 
   7   2  14        1.51        2.68      7.51 o 
  -8   3  14       17.24       13.73     10.51 o 
  -7   3  14        0.02       -2.05      8.14 o 
  -6   3  14        0.31       -0.31      6.17 o 
  -5   3  14       32.81       23.12      6.39 o 
  -4   3  14       21.49       18.91      5.72 o 
  -3   3  14      452.44      464.72     13.86 o 
  -2   3  14        3.32       -0.86      3.34 o 
  -1   3  14     1981.74     2058.29     40.11 o 
   0   3  14       43.07       41.41      4.51 o 
   1   3  14      122.85      105.16      7.57 o 
   2   3  14        1.30       -0.13      4.40 o 
   3   3  14      107.67      112.44     10.15 o 
   4   3  14       27.76       18.77      6.44 o 
   5   3  14        3.86        3.67      5.60 o 
   6   3  14        4.69       -3.07      6.15 o 
   7   3  14        2.04        1.74      7.78 o 
  -7   4  14        5.52        3.35      8.60 o 
  -6   4  14       11.90        8.06      6.69 o 
  -5   4  14       11.82        9.87      5.71 o 
  -4   4  14        4.66       -0.73      4.08 o 
  -3   4  14        0.49       -1.81      3.70 o 
  -2   4  14       35.32       27.56      4.92 o 
  -1   4  14       75.58       68.90      5.65 o 
   0   4  14      148.34      141.48      6.94 o 
   1   4  14      151.50      122.19      8.15 o 
   2   4  14        5.46        4.61      4.65 o 
   3   4  14       41.20       24.36      6.20 o 
   4   4  14       36.00       32.34      7.13 o 
   5   4  14        1.10       -2.32      5.97 o 
   6   4  14       52.76       48.66      9.15 o 
   7   4  14       20.38       16.44      9.92 o 
  -7   5  14        1.18       -0.71      7.61 o 
  -6   5  14       27.36       24.34      9.25 o 
  -5   5  14        0.00        0.50      6.00 o 
  -4   5  14       29.56       22.02      5.43 o 
  -3   5  14      341.59      321.25     12.32 o 
  -2   5  14       38.17       35.80      5.54 o 
  -1   5  14      192.59      187.41      8.13 o 
   0   5  14       30.17       21.80      4.22 o 
   1   5  14      189.80      175.13      9.88 o 
   2   5  14       21.87       18.34      5.01 o 
   3   5  14       54.56       50.21      7.69 o 
   4   5  14       62.73       62.26      8.98 o 
   5   5  14       69.89       75.56     10.10 o 
   6   5  14      107.09      100.47     14.05 o 
  -7   6  14        0.00       -2.55      8.78 o 
  -6   6  14       15.85       12.55      8.49 o 
  -5   6  14        0.24       -0.01      6.65 o 
  -4   6  14       15.10        4.84      5.73 o 
  -3   6  14        5.72        0.34      5.24 o 
  -2   6  14        9.66       15.02      4.72 o 
  -1   6  14      437.58      389.49     12.93 o 
   0   6  14       46.12       35.67      4.93 o 
   1   6  14      386.19      379.70     14.31 o 
   2   6  14      207.05      217.51     11.08 o 
   3   6  14       16.22       11.01      6.21 o 
   4   6  14      103.77       89.48     10.02 o 
   5   6  14        5.03        4.66      8.14 o 
   6   6  14       62.93       47.54     11.66 o 
  -6   7  14        6.49        2.54      9.18 o 
  -5   7  14       35.22       31.47      8.40 o 
  -4   7  14       63.92       55.95      8.78 o 
  -3   7  14       42.23       27.44      6.80 o 
  -2   7  14        2.62        6.72      5.27 o 
  -1   7  14      327.53      323.28     12.40 o 
   0   7  14       33.40       18.64      5.14 o 
   1   7  14        0.29        0.90      4.67 o 
   2   7  14        0.46       -0.07      4.66 o 
   3   7  14       35.40       30.70      8.50 o 
   4   7  14      100.73      115.04     13.87 o 
   5   7  14        1.05        1.67      8.52 o 
   6   7  14       39.93       41.16     11.62 o 
  -6   8  14        4.55        4.75      9.89 o 
  -5   8  14        3.62        2.09      7.20 o 
  -4   8  14        0.08       -0.12      6.43 o 
  -3   8  14        3.69        5.53      6.08 o 
  -2   8  14        0.29        0.03      5.56 o 
  -1   8  14       11.80        9.24      5.93 o 
   0   8  14      207.55      189.60     12.69 o 
   1   8  14       34.05       34.37      6.52 o 
   2   8  14      188.27      160.23     12.17 o 
   3   8  14        0.07        1.28      6.90 o 
   4   8  14        1.85       -3.15      7.91 o 
   5   8  14        6.40        7.00      9.42 o 
  -5   9  14        5.73        6.24      8.52 o 
  -4   9  14       11.93        4.40      7.54 o 
  -3   9  14        2.85       -3.86      5.92 o 
  -2   9  14        3.66        2.85      6.16 o 
  -1   9  14        3.52        4.07      5.97 o 
   0   9  14       21.53       20.62      8.36 o 
   1   9  14       14.01        8.33      7.72 o 
   2   9  14       11.16        2.53      7.79 o 
   3   9  14        2.10        5.48      8.13 o 
   4   9  14       16.11       13.12      9.58 o 
   5   9  14       44.91       52.56     12.60 o 
  -5  10  14        5.51       15.65      9.50 o 
  -4  10  14        5.17        5.90      8.21 o 
  -3  10  14        8.11       17.31      8.37 o 
  -2  10  14        6.86       12.71      8.86 o 
  -1  10  14        0.44        1.23      7.55 o 
   0  10  14        9.86        3.34     10.13 o 
   1  10  14        0.42       -2.21      8.29 o 
   2  10  14       13.65        9.24      9.02 o 
   3  10  14       37.60       31.32     14.18 o 
   4  10  14       41.08       50.64     15.05 o 
  -3  11  14        0.01       -1.91     10.12 o 
  -2  11  14       97.94      160.49     16.38 o 
  -1  11  14        0.10       -2.17     11.24 o 
   0  11  14        3.56        5.48     11.25 o 
   1  11  14        0.15        4.25      9.17 o 
   2  11  14       23.85       31.90     10.98 o 
   3  11  14       27.21       33.23     15.14 o 
  -1  12  14       41.94       49.66     16.28 o 
   0  12  14        5.98        7.31     12.20 o 
   1  12  14       32.39       34.79     14.18 o 
  -8   1  15        8.93        4.27      8.61 o 
  -7   1  15       70.47       61.70      9.87 o 
  -6   1  15       10.61        4.98      6.11 o 
  -5   1  15      389.33      365.21     16.20 o 
  -4   1  15        6.14        5.02      4.71 o 
  -3   1  15      549.12      476.46     16.35 o 
  -2   1  15      275.76      246.69      8.80 o 
  -1   1  15      130.16      122.20      6.89 o 
   0   1  15      657.76      712.98     13.81 o 
   1   1  15       38.15       32.18      6.41 o 
   2   1  15        2.73       -2.04      4.37 o 
   3   1  15       69.14       64.30      8.02 o 
   4   1  15       22.80       28.37      6.77 o 
   5   1  15        3.09        0.00      5.25 o 
   6   1  15        0.15       -2.87      6.32 o 
   7   1  15        0.23       -2.31      7.50 o 
  -8   2  15        9.77       12.53     10.97 o 
  -7   2  15        4.78        4.19      6.75 o 
  -6   2  15        0.86        1.55      6.27 o 
  -5   2  15      206.08      214.23     13.67 o 
  -4   2  15       54.56       29.12      6.12 o 
  -3   2  15     1422.98     1524.47     44.32 o 
  -2   2  15      126.99      103.61      9.02 o 
  -1   2  15     1008.91     1031.53     17.23 o 
   0   2  15        6.61        0.45      3.19 o 
   1   2  15        2.37        0.73      4.30 o 
   2   2  15       20.42       11.85      4.92 o 
   3   2  15       43.52       31.95      6.75 o 
   4   2  15        2.10        2.55      5.23 o 
   5   2  15        0.00       -1.57      5.66 o 
   6   2  15        3.99        2.06      6.49 o 
   7   2  15        1.71       -4.72      7.34 o 
  -7   3  15        3.82        1.91      8.59 o 
  -6   3  15      162.09      153.88     12.70 o 
  -5   3  15        0.16        1.34      5.48 o 
  -4   3  15      652.69      660.90     20.64 o 
  -3   3  15       51.79       43.86      5.94 o 
  -2   3  15      130.78      135.66      8.32 o 
  -1   3  15      400.34      398.85     11.30 o 
   0   3  15      232.13      223.24      8.66 o 
   1   3  15     1501.79     1708.92     26.95 o 
   2   3  15      124.16      123.87     10.40 o 
   3   3  15        8.40        5.45      5.43 o 
   4   3  15       20.68       18.77      6.36 o 
   5   3  15       76.53       85.54     10.31 o 
   6   3  15       23.45       21.38      7.96 o 
   7   3  15        8.39        1.15      7.76 o 
  -7   4  15      100.14      133.80     16.40 o 
  -6   4  15       56.73       56.20     11.17 o 
  -5   4  15        1.34        3.19      5.63 o 
  -4   4  15       84.30       86.49      8.00 o 
  -3   4  15       31.46       17.24      4.74 o 
  -2   4  15       19.55       12.97      4.36 o 
  -1   4  15        1.19        0.98      3.29 o 
   0   4  15       93.18       85.99      7.23 o 
   1   4  15      609.47      663.04     16.66 o 
   2   4  15       34.77       29.27      6.27 o 
   3   4  15      494.12      522.56     18.96 o 
   4   4  15      297.28      321.64     20.37 o 
   5   4  15      132.97      151.86     12.93 o 
   6   4  15        0.29        0.29      7.37 o 
  -7   5  15       13.57       12.28     10.05 o 
  -6   5  15        5.24        0.81      7.02 o 
  -5   5  15       99.09       83.21     12.15 o 
  -4   5  15       13.10        6.59      4.65 o 
  -3   5  15       93.21       99.17      8.36 o 
  -2   5  15        9.15        2.46      4.11 o 
  -1   5  15       38.31       27.09      5.26 o 
   0   5  15        4.24        4.59      4.13 o 
   1   5  15       30.78       22.08      5.29 o 
   2   5  15       71.45       69.74      8.27 o 
   3   5  15      543.57      599.81     20.43 o 
   4   5  15       67.71       52.61      8.50 o 
   5   5  15      310.72      340.36     17.57 o 
   6   5  15      273.10      295.46     20.92 o 
  -7   6  15       44.46       32.91     11.35 o 
  -6   6  15       22.89       20.57      9.51 o 
  -5   6  15        8.60        7.10      7.78 o 
  -4   6  15        9.81        7.04      6.11 o 
  -3   6  15       41.02       26.61      6.64 o 
  -2   6  15       31.67       16.32      5.08 o 
  -1   6  15       42.26       26.72      5.40 o 
   0   6  15       61.23       42.26      6.31 o 
   1   6  15       31.47       27.17      5.73 o 
   2   6  15       76.56       85.30      9.20 o 
   3   6  15        8.07        3.69      6.07 o 
   4   6  15      319.84      345.01     16.94 o 
   5   6  15       14.25       11.46      8.94 o 
   6   6  15       84.22       76.51     13.86 o 
  -6   7  15        0.20       -2.73      8.55 o 
  -5   7  15        0.06        3.31      7.63 o 
  -4   7  15        6.68        5.56      6.11 o 
  -3   7  15        3.57        0.31      5.69 o 
  -2   7  15       16.28       11.82      5.95 o 
  -1   7  15        7.08        5.98      5.37 o 
   0   7  15      101.20       73.18      7.72 o 
   1   7  15       15.22        8.25      5.03 o 
   2   7  15       63.09       52.77      8.08 o 
   3   7  15       18.41       15.75      8.28 o 
   4   7  15       10.05        7.29      8.06 o 
   5   7  15        4.92        4.27      9.66 o 
  -6   8  15       12.73       18.83     10.62 o 
  -5   8  15        4.57        3.95      7.93 o 
  -4   8  15        3.50       -0.84      6.64 o 
  -3   8  15        0.87        0.98      6.38 o 
  -2   8  15        7.29        3.29      5.74 o 
  -1   8  15       51.49       51.91      8.02 o 
   0   8  15       15.22       13.02      6.28 o 
   1   8  15      101.65      100.80      8.32 o 
   2   8  15      188.32      175.38     15.59 o 
   3   8  15       12.80        8.60      8.20 o 
   4   8  15       95.51      101.79     13.98 o 
   5   8  15        1.54        3.54      9.85 o 
  -5   9  15       27.54       25.21      9.67 o 
  -4   9  15        1.06        2.82      7.26 o 
  -3   9  15        0.08        3.85      7.02 o 
  -2   9  15       54.80       58.75      9.27 o 
  -1   9  15       28.69       22.33      8.24 o 
   0   9  15        1.75       -0.73      9.23 o 
   1   9  15        1.46       -2.90      7.42 o 
   2   9  15        9.31       13.04     10.60 o 
   3   9  15        0.78        5.92      8.40 o 
   4   9  15       74.86       67.25     12.31 o 
  -4  10  15        2.16        0.50      8.62 o 
  -3  10  15       14.08       18.91      8.73 o 
  -2  10  15        5.24        7.25      8.84 o 
  -1  10  15       82.49       86.77     16.26 o 
   0  10  15        0.85        2.12     10.57 o 
   1  10  15        6.34        3.98      8.73 o 
   2  10  15       13.09       10.47     11.09 o 
   3  10  15       27.56       26.70     13.73 o 
  -3  11  15       23.26       28.80     12.34 o 
  -2  11  15        9.01        8.58      9.27 o 
  -1  11  15        2.35        2.33     11.99 o 
   0  11  15       11.97       14.16     12.60 o 
   1  11  15       14.43       13.81     12.60 o 
   2  11  15        2.14       -3.79     12.05 o 
  -7   0  16        0.30       -1.03     10.49 o 
  -6   0  16       57.77       47.73     12.26 o 
  -5   0  16      583.63      556.02     31.52 o 
  -4   0  16       71.71       41.91     10.20 o 
  -3   0  16      864.14      943.51     32.56 o 
  -2   0  16     2202.90     2544.24     39.80 o 
  -1   0  16       11.83        7.57      4.96 o 
   0   0  16      718.55      810.50     21.44 o 
   1   0  16       69.55       64.62     10.71 o 
   2   0  16        0.39       -0.42      6.60 o 
   3   0  16       18.76       15.49      8.70 o 
   4   0  16       78.78       83.83     13.95 o 
   5   0  16        1.14        0.24      8.32 o 
   6   0  16        0.78       -1.45      9.27 o 
   7   0  16        1.59       -2.46     10.24 o 
  -7   1  16       56.92       49.32      9.97 o 
  -6   1  16        0.16       -1.48      6.02 o 
  -5   1  16        6.52        1.34      5.74 o 
  -4   1  16      144.42      130.14     10.67 o 
  -3   1  16      584.44      611.89     19.11 o 
  -2   1  16        0.81       -0.94      3.20 o 
  -1   1  16       32.71       21.16      4.20 o 
   0   1  16      342.59      408.36     11.03 o 
   1   1  16       62.84       51.82      7.29 o 
   2   1  16        6.30        3.32      5.10 o 
   3   1  16       19.15       18.32      6.00 o 
   4   1  16       43.71       43.63      8.06 o 
   5   1  16        6.51        6.79      6.26 o 
   6   1  16       10.96        8.73      7.11 o 
   7   1  16        0.05       -2.36      8.11 o 
  -7   2  16        7.10        4.49      7.51 o 
  -6   2  16        0.31       -0.35      6.43 o 
  -5   2  16      160.33      150.54     11.96 o 
  -4   2  16      190.31      188.39     12.66 o 
  -3   2  16      165.49      151.78      9.45 o 
  -2   2  16       33.80       39.66      5.72 o 
  -1   2  16     1455.07     1509.20     21.30 o 
   0   2  16      102.22      113.38      8.13 o 
   1   2  16      244.08      232.27     12.60 o 
   2   2  16      168.17      175.30     11.70 o 
   3   2  16        0.59        0.83      5.28 o 
   4   2  16        8.62        6.16      6.28 o 
   5   2  16        0.19        0.50      5.88 o 
   6   2  16       25.76       26.25      8.00 o 
  -7   3  16       27.69       21.93      9.71 o 
  -6   3  16       64.01       61.92      9.64 o 
  -5   3  16       32.55       20.00      6.96 o 
  -4   3  16       69.81       52.89      7.81 o 
  -3   3  16      305.58      291.86     12.16 o 
  -2   3  16        0.03       -1.35      3.91 o 
  -1   3  16      680.21      760.94     17.73 o 
   0   3  16      324.80      339.39     12.24 o 
   1   3  16     2364.39     2797.24     53.79 o 
   2   3  16      162.27      182.52     12.50 o 
   3   3  16      375.25      414.76     17.32 o 
   4   3  16       42.92       43.74      8.08 o 
   5   3  16       10.22        4.68      6.54 o 
   6   3  16        2.67        6.31      7.47 o 
  -7   4  16        4.59        2.65      8.70 o 
  -6   4  16      238.71      281.99     20.08 o 
  -5   4  16        1.55       -0.41      5.82 o 
  -4   4  16       64.55       47.95      8.07 o 
  -3   4  16       95.77       81.34      7.62 o 
  -2   4  16        9.38        3.77      3.97 o 
  -1   4  16       96.83       75.63      6.17 o 
   0   4  16      141.95      151.91      9.35 o 
   1   4  16      148.56      129.06     10.49 o 
   2   4  16        8.29        5.68      5.57 o 
   3   4  16      362.12      353.49     16.17 o 
   4   4  16        1.36       -1.83      5.88 o 
   5   4  16      170.92      189.75     14.27 o 
   6   4  16        0.04       -4.98      7.47 o 
  -7   5  16        2.57       -5.07      9.95 o 
  -6   5  16       14.71       12.36      7.98 o 
  -5   5  16        2.76        0.46      7.23 o 
  -4   5  16        0.07        0.81      5.60 o 
  -3   5  16        0.11       -0.25      4.49 o 
  -2   5  16        0.62       -0.18      4.12 o 
  -1   5  16       36.65       20.95      5.04 o 
   0   5  16        5.48        6.74      4.75 o 
   1   5  16       11.29        6.78      5.33 o 
   2   5  16        5.92        5.33      5.62 o 
   3   5  16       12.84       10.62      6.22 o 
   4   5  16        4.13        4.12      6.72 o 
   5   5  16        0.38        0.20      7.04 o 
   6   5  16       14.64       19.43      9.94 o 
  -6   6  16        0.20        6.13      9.30 o 
  -5   6  16       10.29        1.27      7.82 o 
  -4   6  16       39.92       41.24      8.07 o 
  -3   6  16        0.02       -2.01      5.26 o 
  -2   6  16        9.91        8.45      4.92 o 
  -1   6  16        8.03        4.42      4.62 o 
   0   6  16        0.36       -2.37      4.51 o 
   1   6  16       68.88       65.80      7.94 o 
   2   6  16       53.93       50.04      8.16 o 
   3   6  16      106.09      105.65     11.95 o 
   4   6  16       80.10       89.42     10.83 o 
   5   6  16        5.00        7.78      8.94 o 
  -6   7  16        1.28       -2.52      9.43 o 
  -5   7  16       17.73       23.81      9.38 o 
  -4   7  16        4.20        7.27      6.51 o 
  -3   7  16       29.67       20.34      7.10 o 
  -2   7  16       74.45       68.26      8.87 o 
  -1   7  16        0.00       -1.38      5.97 o 
   0   7  16       22.64       15.60      5.58 o 
   1   7  16      115.49      106.00      9.29 o 
   2   7  16       30.07       25.14      7.60 o 
   3   7  16        2.60       -0.23      7.76 o 
   4   7  16       33.79       36.47     10.29 o 
   5   7  16        7.96       10.62      9.42 o 
  -5   8  16       28.76       37.74     11.67 o 
  -4   8  16        0.31        3.68      7.22 o 
  -3   8  16       12.22       12.37      6.95 o 
  -2   8  16        5.77        5.36      6.36 o 
  -1   8  16       37.44       47.07     10.10 o 
   0   8  16        2.16       -1.46      6.82 o 
   1   8  16        0.00        0.52      6.17 o 
   2   8  16       41.90       42.94     10.19 o 
   3   8  16        1.42       -0.66      8.15 o 
   4   8  16       67.94       72.76     13.50 o 
  -5   9  16        1.53       13.58     10.60 o 
  -4   9  16        6.71        8.32      8.16 o 
  -3   9  16        0.25        3.29      7.21 o 
  -2   9  16        1.94       -3.13      6.80 o 
  -1   9  16        6.98       14.06      8.56 o 
   0   9  16        3.61       -3.47      9.45 o 
   1   9  16       19.07       21.37      8.93 o 
   2   9  16       15.76       11.86     11.09 o 
   3   9  16        3.07        6.69     11.84 o 
   4   9  16        6.19        6.91      8.68 o 
  -4  10  16       21.43       35.18     10.83 o 
  -3  10  16       37.02       46.92     10.28 o 
  -2  10  16        2.61        1.61      9.17 o 
  -1  10  16       29.55       43.78     13.92 o 
   0  10  16        5.97       19.78     11.78 o 
   1  10  16        0.53        0.30     10.45 o 
   2  10  16        4.02        4.90     11.83 o 
   3  10  16        3.99        0.61     11.91 o 
  -2  11  16       23.98       24.31     14.26 o 
  -1  11  16       12.39       14.87     11.93 o 
   0  11  16       31.23       34.13     13.95 o 
   1  11  16       23.14       43.30     15.31 o 
  -7   1  17        0.24       -4.13      7.49 o 
  -6   1  17        2.10        1.36      6.27 o 
  -5   1  17        2.36        3.12      5.95 o 
  -4   1  17       14.37       10.37      5.90 o 
  -3   1  17       14.88        5.98      4.93 o 
  -2   1  17      116.28       96.20      7.81 o 
  -1   1  17      270.12      251.54      9.52 o 
   0   1  17      208.85      198.92     11.66 o 
   1   1  17      336.75      348.94     15.65 o 
   2   1  17      607.67      693.02     21.80 o 
   3   1  17       10.37        6.61      5.51 o 
   4   1  17       32.30       26.44      7.34 o 
   5   1  17       36.02       35.70      8.06 o 
   6   1  17        0.01       -4.46      7.04 o 
  -7   2  17        2.48       -1.32      7.57 o 
  -6   2  17        0.54       -1.29      6.55 o 
  -5   2  17        1.46        0.29      5.75 o 
  -4   2  17        0.07        0.28      5.13 o 
  -3   2  17       72.42       61.50      8.06 o 
  -2   2  17      143.92      117.31      8.49 o 
  -1   2  17      393.71      402.50     11.88 o 
   0   2  17      500.76      452.71     14.09 o 
   1   2  17      403.55      412.94     16.61 o 
   2   2  17        2.66        2.27      4.88 o 
   3   2  17      174.77      219.73     14.23 o 
   4   2  17       43.50       33.17      8.00 o 
   5   2  17        0.13        0.23      6.58 o 
   6   2  17        0.01       -0.10      7.53 o 
  -7   3  17       10.19        9.36      9.34 o 
  -6   3  17        7.68        1.99      6.78 o 
  -5   3  17        5.87        3.83      6.12 o 
  -4   3  17      100.92       75.25      9.23 o 
  -3   3  17        7.52        2.62      4.56 o 
  -2   3  17     1169.82     1196.42     23.14 o 
  -1   3  17       15.65        7.41      4.00 o 
   0   3  17      199.84      188.08     10.36 o 
   1   3  17      168.70      153.66     11.40 o 
   2   3  17      234.69      249.54     13.70 o 
   3   3  17      790.07      949.33     26.36 o 
   4   3  17       25.88       19.49      7.29 o 
   5   3  17      111.90      121.76     12.31 o 
   6   3  17       39.70       48.32      9.98 o 
  -7   4  17        1.21        6.09      9.79 o 
  -6   4  17        1.32        0.57      8.82 o 
  -5   4  17       64.36       63.42      9.81 o 
  -4   4  17       29.15       10.57      6.30 o 
  -3   4  17       53.52       46.25      6.99 o 
  -2   4  17       85.39       68.23      7.20 o 
  -1   4  17       20.19       23.65      6.51 o 
   0   4  17       34.78       22.52      5.59 o 
   1   4  17        3.83        3.03      5.31 o 
   2   4  17       60.52       51.48      8.04 o 
   3   4  17      315.41      318.28     15.74 o 
   4   4  17       73.18       80.22     10.29 o 
   5   4  17      509.47      593.53     23.56 o 
   6   4  17       73.66       80.53     11.88 o 
  -6   5  17       14.94        8.69      9.47 o 
  -5   5  17       21.95       16.79      8.84 o 
  -4   5  17        9.78        3.33      6.97 o 
  -3   5  17      103.41       93.38      8.58 o 
  -2   5  17        2.26        1.12      4.62 o 
  -1   5  17        7.00        2.78      5.01 o 
   0   5  17       11.68        5.61      4.93 o 
   1   5  17       20.71       13.73      6.08 o 
   2   5  17       10.10        8.43      6.04 o 
   3   5  17       68.71       64.26      9.66 o 
   4   5  17        5.62        4.90      6.82 o 
   5   5  17      111.87      121.89     12.76 o 
  -6   6  17       18.79       11.84      9.60 o 
  -5   6  17        9.27        1.84      7.76 o 
  -4   6  17        0.67        0.51      6.03 o 
  -3   6  17        6.79        5.46      6.09 o 
  -2   6  17       12.46        6.66      5.19 o 
  -1   6  17       45.23       34.35      7.19 o 
   0   6  17        8.98        5.69      5.04 o 
   1   6  17        0.13       -1.90      5.54 o 
   2   6  17       18.69       11.45      6.57 o 
   3   6  17       31.78       39.01      8.39 o 
   4   6  17        0.16        6.88      6.96 o 
   5   6  17        5.51        1.47      9.35 o 
  -6   7  17        6.47        1.65      9.68 o 
  -5   7  17        5.16        4.47      9.05 o 
  -4   7  17        4.06        3.62      6.70 o 
  -3   7  17        9.19        4.71      6.66 o 
  -2   7  17        2.63       -3.07      5.54 o 
  -1   7  17       53.65       59.04     10.77 o 
   0   7  17        1.57        0.35      5.67 o 
   1   7  17        1.09        0.33      5.96 o 
   2   7  17        0.98        4.19      6.51 o 
   3   7  17        1.21        2.66      8.00 o 
   4   7  17        0.39        0.36      8.74 o 
   5   7  17       39.88       39.05     11.85 o 
  -5   8  17       10.17       12.19     10.45 o 
  -4   8  17       45.87       44.58      9.58 o 
  -3   8  17       16.84       18.63      7.49 o 
  -2   8  17        2.63        3.00      6.34 o 
  -1   8  17        4.10        7.93      7.96 o 
   0   8  17       19.29       13.47      7.93 o 
   1   8  17        8.68       16.70      8.66 o 
   2   8  17        4.12        2.66      7.97 o 
   3   8  17       20.22       28.14     10.19 o 
   4   8  17       11.58        5.83      9.99 o 
  -4   9  17       24.21       33.82      9.81 o 
  -3   9  17        8.33        5.85      7.83 o 
  -2   9  17        7.14        5.15      9.11 o 
  -1   9  17       79.83       89.15     13.18 o 
   0   9  17       55.93       55.97     14.50 o 
   1   9  17       52.95       77.21     15.07 o 
   2   9  17        8.66       10.31     12.51 o 
   3   9  17        0.80        6.15      9.97 o 
  -3  10  17       24.44       36.90     10.27 o 
  -2  10  17        0.08       -2.86     12.56 o 
  -1  10  17       59.17       73.47     18.57 o 
   0  10  17        5.37       10.35     12.23 o 
   1  10  17       19.26       12.31     18.04 o 
   2  10  17       11.79        7.97     12.88 o 
  -7   0  18       63.86       63.60     15.65 o 
  -6   0  18        6.14        8.25     10.15 o 
  -5   0  18       40.53       26.94     11.46 o 
  -4   0  18        8.97        5.05      7.83 o 
  -3   0  18        1.74        3.00      7.40 o 
  -2   0  18        1.00        4.65      6.95 o 
  -1   0  18      562.59      613.34     20.97 o 
   0   0  18        7.79        4.40      7.19 o 
   1   0  18       38.21       34.65      9.91 o 
   2   0  18       63.19       56.85     11.70 o 
   3   0  18        0.02       -3.69      7.58 o 
   4   0  18      104.97      101.67     15.97 o 
   5   0  18       88.94       94.48     17.10 o 
   6   0  18       55.56       57.76     15.61 o 
  -7   1  18       35.06       26.34      8.93 o 
  -6   1  18        8.41        5.86      7.08 o 
  -5   1  18       50.17       44.61      8.33 o 
  -4   1  18        2.12       -1.82      5.37 o 
  -3   1  18        0.53       -0.36      4.75 o 
  -2   1  18       97.11       82.32      7.62 o 
  -1   1  18      157.84      141.05      8.99 o 
   0   1  18       57.25       51.91      7.76 o 
   1   1  18      164.09      190.07     12.25 o 
   2   1  18        0.08        0.91      5.31 o 
   3   1  18       30.10       21.38      6.83 o 
   4   1  18        0.15       -1.90      6.09 o 
   5   1  18        3.99        3.70      7.15 o 
   6   1  18        0.04        4.00      7.55 o 
  -7   2  18        5.73        7.94      8.27 o 
  -6   2  18       16.32       17.35      7.74 o 
  -5   2  18        0.17        3.59      6.26 o 
  -4   2  18       38.27       31.39      7.44 o 
  -3   2  18       57.59       32.94      6.79 o 
  -2   2  18       82.51       58.74      7.02 o 
  -1   2  18       28.41       20.69      5.26 o 
   0   2  18      166.84      127.03     10.53 o 
   1   2  18      388.54      375.55     16.16 o 
   2   2  18       11.36        4.76      5.77 o 
   3   2  18      192.26      223.46     15.00 o 
   4   2  18       63.32       67.43      9.97 o 
   5   2  18        1.59        3.21      6.72 o 
   6   2  18       33.53       41.09      9.71 o 
  -7   3  18        1.06        4.62      9.31 o 
  -6   3  18        2.58       -0.36      7.48 o 
  -5   3  18        7.58        1.22      6.63 o 
  -4   3  18       14.40        2.39      5.72 o 
  -3   3  18       18.37       12.94      5.77 o 
  -2   3  18      165.50      136.97      9.75 o 
  -1   3  18      409.14      383.60     15.92 o 
   0   3  18       66.57       47.09      7.57 o 
   1   3  18        3.40        0.67      4.98 o 
   2   3  18      139.36      152.78     12.38 o 
   3   3  18      837.48     1004.84     27.98 o 
   4   3  18      159.04      173.61     14.21 o 
   5   3  18      285.68      319.06     17.83 o 
   6   3  18        1.78       -1.15      7.76 o 
  -6   4  18        1.15        2.38      8.52 o 
  -5   4  18       11.17        8.48      7.23 o 
  -4   4  18       95.89       84.24     10.23 o 
  -3   4  18        2.01        2.41      5.03 o 
  -2   4  18       52.57       38.49      6.66 o 
  -1   4  18        9.22        4.82      5.59 o 
   0   4  18        0.82        0.95      5.13 o 
   1   4  18      135.85      115.49     10.89 o 
   2   4  18       65.14       56.74      8.75 o 
   3   4  18        3.90        3.94      6.36 o 
   4   4  18        0.00        1.57      6.68 o 
   5   4  18      277.21      322.54     18.19 o 
  -6   5  18        3.05        9.86      9.51 o 
  -5   5  18        0.55        2.76      8.54 o 
  -4   5  18       13.36        7.37      7.73 o 
  -3   5  18        0.04       -0.03      4.98 o 
  -2   5  18        0.18        1.74      4.81 o 
  -1   5  18        1.26       -1.71      5.26 o 
   0   5  18       13.80        7.75      5.89 o 
   1   5  18        6.36        1.84      5.60 o 
   2   5  18        2.92        4.20      5.81 o 
   3   5  18       27.60       22.53      7.83 o 
   4   5  18        9.92        4.60      6.95 o 
   5   5  18        6.46        1.08      7.75 o 
  -6   6  18       36.54       50.08     12.80 o 
  -5   6  18      125.48      119.55     14.35 o 
  -4   6  18       55.21       64.27     11.55 o 
  -3   6  18        8.73        5.86      6.29 o 
  -2   6  18       14.14       10.80      6.49 o 
  -1   6  18        4.27        7.27      5.92 o 
   0   6  18       12.31       17.13      6.89 o 
   1   6  18        0.18        0.13      5.96 o 
   2   6  18        2.19        2.04      6.57 o 
   3   6  18        9.62        5.30      7.13 o 
   4   6  18        2.04        0.96      7.55 o 
   5   6  18        0.35        1.54      9.95 o 
  -5   7  18       52.91       58.38     12.82 o 
  -4   7  18       20.68       19.36      9.15 o 
  -3   7  18      130.11      186.83     14.33 o 
  -2   7  18       26.47       42.79      9.98 o 
  -1   7  18        0.30        2.06      8.00 o 
   0   7  18       40.20       38.00      8.30 o 
   1   7  18        0.26        0.13      6.37 o 
   2   7  18        2.41        1.79      6.86 o 
   3   7  18       21.04       20.86      9.67 o 
   4   7  18        4.76        4.43      9.51 o 
  -4   8  18       78.53      105.92     12.73 o 
  -3   8  18       92.24      120.07     12.47 o 
  -2   8  18        0.65       -1.79      8.00 o 
  -1   8  18        6.63        2.97      8.40 o 
   0   8  18       63.81       77.41     12.46 o 
   1   8  18       25.87       31.48     12.35 o 
   2   8  18        4.25       -0.89      8.39 o 
   3   8  18        7.12        6.08      9.57 o 
  -4   9  18        0.37        1.35      8.71 o 
  -3   9  18       13.00       26.36      9.45 o 
  -2   9  18        9.26       12.39      9.62 o 
  -1   9  18        0.01       -0.47      8.80 o 
   0   9  18        3.67        0.03     11.29 o 
   1   9  18        8.46       11.67     16.98 o 
   2   9  18        4.35        8.37     12.97 o 
   3   9  18       41.22       56.23     15.68 o 
  -2  10  18        5.61        7.58     13.38 o 
  -1  10  18       15.81       25.03     14.71 o 
   0  10  18       12.37       23.75     13.28 o 
   1  10  18       18.52        7.00     16.77 o 
  -7   1  19       40.09       41.32     10.83 o 
  -6   1  19        0.51       -5.76      6.77 o 
  -5   1  19       73.47       76.74     10.54 o 
  -4   1  19        0.32        1.70      5.70 o 
  -3   1  19        4.10       -0.47      5.46 o 
  -2   1  19       21.12       20.53      6.22 o 
  -1   1  19      122.69      120.82     10.53 o 
   0   1  19       64.02       56.70      8.27 o 
   1   1  19        0.28        1.01      5.43 o 
   2   1  19       22.83       19.02      6.61 o 
   3   1  19      136.95      154.96     13.33 o 
   4   1  19      169.20      195.45     14.97 o 
   5   1  19       42.21       36.94      9.43 o 
  -6   2  19       52.63       58.83     10.37 o 
  -5   2  19        7.57        9.03      7.17 o 
  -4   2  19        0.42        0.39      6.10 o 
  -3   2  19       48.28       31.65      7.45 o 
  -2   2  19       16.60       17.98      5.50 o 
  -1   2  19       74.31       75.95     10.55 o 
   0   2  19       19.64       14.33      6.07 o 
   1   2  19        0.34        2.66      5.60 o 
   2   2  19      141.20      137.09     12.14 o 
   3   2  19       11.80        6.25      6.29 o 
   4   2  19       57.09       52.26      9.91 o 
   5   2  19       69.39       66.07     10.95 o 
  -6   3  19       28.74       21.52      8.39 o 
  -5   3  19       35.80       14.78      7.53 o 
  -4   3  19       18.43        9.20      6.57 o 
  -3   3  19        4.16        1.17      5.65 o 
  -2   3  19        1.18       -1.68      4.68 o 
  -1   3  19       89.12       83.70      9.81 o 
   0   3  19      287.28      274.15     14.36 o 
   1   3  19        2.70        0.60      5.61 o 
   2   3  19      237.73      244.11     15.13 o 
   3   3  19        7.08        5.29      6.65 o 
   4   3  19       24.64       24.21      8.36 o 
   5   3  19      171.73      187.15     15.98 o 
  -6   4  19       29.17       23.99     11.33 o 
  -5   4  19       48.85       36.58     10.16 o 
  -4   4  19        3.06       -0.72      6.14 o 
  -3   4  19       10.34        2.63      6.06 o 
  -2   4  19        8.66       10.16      5.54 o 
  -1   4  19        7.20        6.44      6.11 o 
   0   4  19       77.73       62.38      8.98 o 
   1   4  19        0.28        2.36      5.87 o 
   2   4  19        0.23        4.50      6.48 o 
   3   4  19       14.30        9.58      6.64 o 
   4   4  19      105.77      104.26     11.93 o 
   5   4  19       73.56       69.61     11.48 o 
  -6   5  19       50.41       63.64     13.96 o 
  -5   5  19        9.69       12.22      9.17 o 
  -4   5  19        0.00        4.29      8.25 o 
  -3   5  19       10.51        9.36      5.34 o 
  -2   5  19        9.03        1.69      6.30 o 
  -1   5  19       72.09       62.70      8.91 o 
   0   5  19       94.08       92.30     12.14 o 
   1   5  19        0.25        1.61      6.00 o 
   2   5  19        4.24        0.38      6.45 o 
   3   5  19        8.25       10.56      7.18 o 
   4   5  19        1.51       -1.12      7.52 o 
   5   5  19       53.28       51.82     11.12 o 
  -5   6  19       55.35       66.04     11.55 o 
  -4   6  19        0.57        2.62      8.43 o 
  -3   6  19        3.20        2.50      6.78 o 
  -2   6  19       49.93       40.71     10.20 o 
  -1   6  19       34.20       30.55      7.97 o 
   0   6  19        1.63       -0.16      7.12 o 
   1   6  19      143.71      161.01     13.14 o 
   2   6  19       40.72       38.20      8.79 o 
   3   6  19       11.59        8.50      7.45 o 
   4   6  19        5.69        6.90      8.14 o 
  -5   7  19        0.03        4.77      9.86 o 
  -4   7  19        3.75        1.03      9.01 o 
  -3   7  19        2.08        3.42      8.69 o 
  -2   7  19        0.14       -1.63      7.53 o 
  -1   7  19       21.50       21.54      9.30 o 
   0   7  19      106.55      110.55     13.22 o 
   1   7  19       40.18       55.44     10.66 o 
   2   7  19        6.24        2.73      7.92 o 
   3   7  19        1.11        1.46      8.60 o 
   4   7  19       13.55       17.15     10.33 o 
  -4   8  19        9.80       11.04     11.00 o 
  -3   8  19       13.99       16.30      9.48 o 
  -2   8  19       16.08        2.00      8.88 o 
  -1   8  19        6.96        2.42      8.76 o 
   0   8  19        0.80       -0.20      9.83 o 
   1   8  19        2.70        7.03     10.93 o 
   2   8  19        1.46        0.13      9.05 o 
   3   8  19       19.10       28.81     11.19 o 
  -3   9  19        6.30        6.41     10.76 o 
  -2   9  19       20.24       15.15     10.98 o 
  -1   9  19        0.88        2.90      9.50 o 
   0   9  19       44.55       40.96     19.95 o 
   1   9  19       15.56        7.00     18.68 o 
   2   9  19        2.78        4.45     13.05 o 
  -6   0  20       26.73       26.03     12.65 o 
  -5   0  20       11.06        8.82     10.72 o 
  -4   0  20        9.32       -0.58      8.32 o 
  -3   0  20        2.02       -3.68      7.72 o 
  -2   0  20       14.17        5.04      8.40 o 
  -1   0  20       34.74       26.33      9.38 o 
   0   0  20       50.37       52.87     12.24 o 
   1   0  20        7.45        6.57      8.70 o 
   2   0  20       50.36       44.62     11.47 o 
   3   0  20        3.49        7.91      9.55 o 
   4   0  20       29.92       35.29     12.64 o 
   5   0  20        0.56        1.56     10.06 o 
  -6   1  20        7.90       13.32      8.00 o 
  -5   1  20       28.66       22.46      7.95 o 
  -4   1  20       40.46       33.64      8.10 o 
  -3   1  20       49.41       30.54      7.31 o 
  -2   1  20        0.72       -1.40      6.53 o 
  -1   1  20       94.46       97.37     11.57 o 
   0   1  20       26.06       20.10      6.57 o 
   1   1  20       43.19       38.11      8.02 o 
   2   1  20       20.04       12.45      6.74 o 
   3   1  20       24.10       23.93      7.78 o 
   4   1  20        9.95        8.04      7.51 o 
   5   1  20        1.35       -0.48      7.91 o 
  -6   2  20       20.77       17.62      8.39 o 
  -5   2  20       20.41       16.32      7.57 o 
  -4   2  20        2.07        3.16      6.50 o 
  -3   2  20       35.56       33.71      7.78 o 
  -2   2  20       23.47       17.05      7.53 o 
  -1   2  20        9.46       13.57      7.27 o 
   0   2  20       51.92       43.23      8.03 o 
   1   2  20        0.50        1.52      5.65 o 
   2   2  20      109.80      105.47     11.56 o 
   3   2  20       19.85        8.62      6.89 o 
   4   2  20       78.46       69.07     11.11 o 
   5   2  20       42.63       27.67      9.24 o 
  -6   3  20       18.80       14.38     10.63 o 
  -5   3  20        5.95        6.12      7.73 o 
  -4   3  20        3.06       -0.24      6.75 o 
  -3   3  20        6.84        3.23      6.19 o 
  -2   3  20        0.75       -0.54      5.67 o 
  -1   3  20        5.43        5.95      6.93 o 
   0   3  20       17.69       19.53      7.15 o 
   1   3  20       58.09       36.57      7.96 o 
   2   3  20        2.52       -0.89      5.99 o 
   3   3  20        3.21        1.53      6.41 o 
   4   3  20       19.56       24.62      8.31 o 
   5   3  20       46.22       35.44      9.62 o 
  -6   4  20        2.13       -0.64      9.78 o 
  -5   4  20        3.03       -3.24      8.54 o 
  -4   4  20        5.08        5.01      7.23 o 
  -3   4  20        1.04       -0.17      6.61 o 
  -2   4  20        4.14        3.86      6.29 o 
  -1   4  20       13.61       16.89      7.96 o 
   0   4  20        9.12        6.79      7.39 o 
   1   4  20       22.42       14.02      7.07 o 
   2   4  20        0.03       -2.07      6.33 o 
   3   4  20       22.26       10.82      7.54 o 
   4   4  20       33.48       32.09      9.46 o 
  -5   5  20       12.36       11.72      9.85 o 
  -4   5  20        0.52        1.24      8.70 o 
  -3   5  20        0.88       -1.97      6.69 o 
  -2   5  20        2.73       -2.19      6.76 o 
  -1   5  20       12.31        9.69      7.42 o 
   0   5  20       12.12       10.07      7.76 o 
   1   5  20        0.01       -4.17      6.14 o 
   2   5  20        6.84        2.70      7.08 o 
   3   5  20        3.41        5.71      7.50 o 
   4   5  20        1.94       -3.24      8.08 o 
  -5   6  20       21.51       19.29     11.13 o 
  -4   6  20       17.97       17.28      8.73 o 
  -3   6  20      114.28      139.28     15.58 o 
  -2   6  20       72.96       99.18     13.15 o 
  -1   6  20        2.59        3.95      7.93 o 
   0   6  20        2.79        3.32      7.80 o 
   1   6  20       35.89       44.55      9.31 o 
   2   6  20       10.83       17.41      7.90 o 
   3   6  20       15.25       17.58      8.76 o 
   4   6  20        1.54        6.30      8.60 o 
  -4   7  20       55.06      112.88     15.55 o 
  -3   7  20      123.64      176.50     17.57 o 
  -2   7  20       38.26       40.08     10.99 o 
  -1   7  20      202.73      259.54     23.99 o 
   0   7  20       19.48       41.00     13.13 o 
   1   7  20       19.53       15.45      9.59 o 
   2   7  20       25.81       32.32      9.34 o 
   3   7  20        3.10        5.53     10.08 o 
  -3   8  20        1.49        2.68     10.27 o 
  -2   8  20       75.02      122.93     15.93 o 
  -1   8  20       61.91       80.13     16.26 o 
   0   8  20        0.01        0.38     11.08 o 
   1   8  20        0.00        1.17     10.99 o 
   2   8  20       48.84       90.95     18.53 o 
  -2   9  20        0.09        1.03     10.56 o 
  -1   9  20       83.15      145.92     19.77 o 
   0   9  20       13.61       26.53     19.53 o 
   1   9  20        2.47       -0.85     16.34 o 
  -6   1  21       35.68       35.35      9.97 o 
  -5   1  21       36.45       33.17      9.03 o 
  -4   1  21        0.88        0.27      6.79 o 
  -3   1  21      119.86      140.24     12.11 o 
  -2   1  21       11.35       19.57      9.67 o 
  -1   1  21       25.65       23.46      8.89 o 
   0   1  21       30.49       29.90      7.48 o 
   1   1  21       42.02       35.49      8.18 o 
   2   1  21       13.45       14.06      7.31 o 
   3   1  21       42.46       32.01      8.23 o 
   4   1  21        6.17        1.68      7.43 o 
   5   1  21        5.86       -0.68      8.19 o 
  -6   2  21       41.64       39.66      9.89 o 
  -5   2  21        1.34       -0.37      7.49 o 
  -4   2  21      200.01      247.97     16.41 o 
  -3   2  21       28.95       20.45      7.48 o 
  -2   2  21        8.38        2.12      8.40 o 
  -1   2  21       20.54       15.09      7.48 o 
   0   2  21       41.06       55.45      8.53 o 
   1   2  21      158.17      180.32     13.96 o 
   2   2  21       18.09       19.60      7.54 o 
   3   2  21        0.05       -2.01      6.92 o 
   4   2  21        5.24       -2.21      7.50 o 
  -5   3  21       14.81        4.59      8.29 o 
  -4   3  21        2.23        0.01      7.07 o 
  -3   3  21       11.73        4.36      7.85 o 
  -2   3  21        0.19        0.96      8.70 o 
  -1   3  21        5.86        4.16      7.32 o 
   0   3  21        2.28        3.40      7.62 o 
   1   3  21       24.01       14.21      7.21 o 
   2   3  21       15.53       12.69      7.11 o 
   3   3  21        9.68        8.66      7.83 o 
   4   3  21       31.17       25.98      9.25 o 
  -5   4  21       49.22       60.73     13.30 o 
  -4   4  21       95.43      117.25     12.44 o 
  -3   4  21       32.24       23.24      9.45 o 
  -2   4  21       41.46       41.15      8.78 o 
  -1   4  21        8.30       10.24      7.63 o 
   0   4  21        1.91        6.32      8.01 o 
   1   4  21        8.47        2.15      6.94 o 
   2   4  21        8.65        6.81      7.26 o 
   3   4  21        3.99        0.99      7.87 o 
   4   4  21       15.00       13.71      8.97 o 
  -5   5  21       37.87       36.23     11.84 o 
  -4   5  21       32.41       30.78     10.56 o 
  -3   5  21       38.80       32.16     10.38 o 
  -2   5  21        0.19       -2.33      7.04 o 
  -1   5  21        1.11       -2.51      7.04 o 
   0   5  21       10.60       11.94      8.63 o 
   1   5  21        2.67        1.40      6.64 o 
   2   5  21       37.53       49.43      9.94 o 
   3   5  21        0.94        4.04      7.78 o 
  -4   6  21        0.06       -0.76     10.08 o 
  -3   6  21       79.43      111.81     19.37 o 
  -2   6  21       33.38       32.01     11.75 o 
  -1   6  21       45.55       45.93     10.19 o 
   0   6  21        1.44       -0.64      8.33 o 
   1   6  21       20.38       19.34      9.49 o 
   2   6  21        4.50        6.35      7.70 o 
   3   6  21       94.03      114.32     12.76 o 
  -3   7  21        7.53       18.69     13.17 o 
  -2   7  21        0.04        5.71      9.53 o 
  -1   7  21       33.42       57.17     14.85 o 
   0   7  21       15.84       21.18     12.43 o 
   1   7  21        3.98        4.08      8.69 o 
   2   7  21       19.80       36.66      9.99 o 
  -2   8  21       42.66       60.66     13.32 o 
  -1   8  21       14.73       10.61     12.75 o 
   0   8  21       33.01       36.52     15.12 o 
   1   8  21       44.71       59.66     15.90 o 
  -5   0  22        6.48       12.26     12.30 o 
  -4   0  22       38.29       35.95     12.45 o 
  -3   0  22       41.45       30.35     17.19 o 
  -2   0  22        7.43       -5.73     13.58 o 
  -1   0  22       67.27       47.12     18.25 o 
   0   0  22        1.44        2.24      9.57 o 
   1   0  22        5.17        2.72      9.48 o 
   2   0  22       20.41       24.92     11.93 o 
   3   0  22        0.53        6.72     10.21 o 
   4   0  22       49.87       65.57     15.81 o 
  -5   1  22       32.86       24.34      8.97 o 
  -4   1  22       77.55       78.55     10.90 o 
  -3   1  22       39.56       31.28      9.94 o 
  -2   1  22        1.32        3.05      9.00 o 
  -1   1  22       12.52       11.89      8.14 o 
   0   1  22       25.84       20.00      7.16 o 
   1   1  22       18.28       20.55      7.95 o 
   2   1  22        4.13        0.95      7.15 o 
   3   1  22       27.60       25.16      8.48 o 
   4   1  22        1.71        0.16      8.09 o 
  -5   2  22       36.65       48.01     10.34 o 
  -4   2  22        0.01        0.31      7.67 o 
  -3   2  22       13.46        6.60      8.26 o 
  -2   2  22       23.93       18.03     10.56 o 
  -1   2  22      234.98      285.92     18.84 o 
   0   2  22       34.74       39.31     10.06 o 
   1   2  22       36.62       53.81      9.92 o 
   2   2  22        0.53        0.88      6.93 o 
   3   2  22        0.51       -4.17      7.10 o 
   4   2  22       36.48       34.95      9.22 o 
  -5   3  22        0.04        1.64      8.33 o 
  -4   3  22       87.52      109.29     12.63 o 
  -3   3  22       23.57       17.34      9.22 o 
  -2   3  22        3.62       -0.62      9.49 o 
  -1   3  22        4.21        1.55      7.75 o 
   0   3  22       43.37       49.15     10.75 o 
   1   3  22       49.20       42.43      9.02 o 
   2   3  22       11.23       13.03      7.71 o 
   3   3  22        2.00        0.84      8.07 o 
   4   3  22        0.15        1.98      8.31 o 
  -4   4  22        4.16       -0.76      7.98 o 
  -3   4  22        3.72        1.12      9.08 o 
  -2   4  22       11.56       16.45     10.91 o 
  -1   4  22       29.61       24.48      9.54 o 
   0   4  22       17.45       12.75      8.26 o 
   1   4  22       26.87       26.07      8.09 o 
   2   4  22        0.04        1.24      7.41 o 
   3   4  22        8.24        9.57      8.52 o 
  -4   5  22        4.80        5.75     12.12 o 
  -3   5  22       79.37      115.16     19.12 o 
  -2   5  22        1.29        2.06      8.42 o 
  -1   5  22        9.54        7.98      8.97 o 
   0   5  22       21.36       29.07     10.13 o 
   1   5  22        0.74        4.78      9.06 o 
   2   5  22        4.53       10.03      8.35 o 
   3   5  22        1.99       -1.66      8.58 o 
  -3   6  22        8.09       14.00     12.06 o 
  -2   6  22       19.84       26.58     13.27 o 
  -1   6  22      114.04      153.88     16.36 o 
   0   6  22       37.01       56.08     12.54 o 
   1   6  22        5.07        3.37      9.39 o 
   2   6  22        0.74       -6.80      8.38 o 
  -2   7  22       25.02       44.76     14.86 o 
  -1   7  22      110.43      171.12     22.09 o 
   0   7  22       13.43        9.24     12.68 o 
   1   7  22      172.53      239.07     22.24 o 
  -5   1  23       22.82       26.18      9.93 o 
  -4   1  23       57.26       65.18     12.82 o 
  -3   1  23        6.99        1.67      9.91 o 
  -2   1  23        9.26        4.49      9.52 o 
  -1   1  23       14.33       13.26     11.03 o 
   0   1  23        7.87       11.48      8.98 o 
   1   1  23        2.11        0.92      7.32 o 
   2   1  23       22.33       28.72      9.05 o 
   3   1  23        0.01        3.71      7.87 o 
  -4   2  23       39.77       47.15     11.80 o 
  -3   2  23       19.98       18.92     11.61 o 
  -2   2  23      249.25      313.89     25.13 o 
  -1   2  23        4.31        7.56     10.94 o 
   0   2  23       25.91       20.05      9.50 o 
   1   2  23        0.74        1.44      7.42 o 
   2   2  23       20.84       37.49      9.56 o 
   3   2  23       19.81       20.86      9.57 o 
  -4   3  23        2.04       -1.59      9.87 o 
  -3   3  23      132.69      136.51     19.61 o 
  -2   3  23        6.97        5.77     10.84 o 
  -1   3  23       14.72       11.12      8.89 o 
   0   3  23       37.97       41.55     11.38 o 
   1   3  23       11.23        9.78      8.27 o 
   2   3  23       22.63       26.19      8.95 o 
   3   3  23        6.29        6.50      8.82 o 
  -4   4  23       17.28       20.14     12.99 o 
  -3   4  23       45.16       50.35     13.99 o 
  -2   4  23       62.41       57.20     14.86 o 
  -1   4  23       18.71       16.63      9.29 o 
   0   4  23       27.84       25.57     10.69 o 
   1   4  23        2.97        0.47      9.09 o 
   2   4  23        7.91        8.57      8.62 o 
  -3   5  23        7.80        3.61     15.49 o 
  -2   5  23        1.79        0.54     11.46 o 
  -1   5  23        8.51        8.54      9.61 o 
   0   5  23       13.07       14.66      9.60 o 
   1   5  23        7.06        8.70      9.90 o 
   2   5  23       18.89       11.86      8.74 o 
  -2   6  23        0.64        0.35     12.00 o 
  -1   6  23       16.88       18.04     13.06 o 
   0   6  23       12.56       15.75     10.34 o 
   1   6  23       20.03       27.03     11.79 o 
  -4   0  24       56.67       22.71     20.16 o 
  -3   0  24        0.15       20.80     16.55 o 
  -2   0  24      271.79      379.49     40.54 o 
  -1   0  24       39.63       46.48     21.44 o 
   0   0  24       35.26       33.11     17.62 o 
   1   0  24       32.93       39.59     14.32 o 
   2   0  24       29.27       24.81     13.73 o 
   3   0  24        0.22        4.08     12.21 o 
  -4   1  24        3.33        5.45     12.43 o 
  -3   1  24       21.05       24.69     13.23 o 
  -2   1  24       57.17       50.38     14.35 o 
  -1   1  24       11.23       16.19     12.58 o 
   0   1  24      146.05      221.09     19.58 o 
   1   1  24        2.89        2.98      8.06 o 
   2   1  24        0.76        0.68      8.25 o 
  -4   2  24       27.14       15.47     13.38 o 
  -3   2  24      118.33      168.74     21.60 o 
  -2   2  24       13.46       11.24     11.48 o 
  -1   2  24       48.27       59.51     15.31 o 
   0   2  24       45.27       56.06     12.69 o 
   1   2  24       21.90       24.14      9.05 o 
   2   2  24       11.71       15.64      9.10 o 
  -3   3  24       48.28       59.08     15.79 o 
  -2   3  24      144.86      186.32     22.69 o 
  -1   3  24        4.23        6.63     11.42 o 
   0   3  24       18.60       15.63      9.94 o 
   1   3  24        1.48       -2.98      9.26 o 
   2   3  24       60.29       71.30     12.02 o 
  -3   4  24       69.56       85.33     17.91 o 
  -2   4  24       16.61       14.07     12.20 o 
  -1   4  24        5.97        5.64     10.37 o 
   0   4  24       17.07        7.27      9.97 o 
   1   4  24        0.64        3.96     10.13 o 
  -2   5  24       49.52       70.58     16.91 o 
  -1   5  24      106.06      146.61     17.26 o 
   0   5  24       10.89        9.45     10.52 o 
   1   5  24       57.03      104.58     15.39 o 
  -3   1  25       16.04        9.28     12.30 o 
  -2   1  25       13.62       29.46     13.32 o 
  -1   1  25        0.04        0.27     11.98 o 
   0   1  25       12.07       12.24     11.63 o 
   1   1  25        7.72        4.33      9.00 o 
  -3   2  25        9.49       11.00     12.81 o 
  -2   2  25       22.47       44.99     15.65 o 
  -1   2  25       53.33       63.70     15.96 o 
   0   2  25       35.23       36.13     11.91 o 
   1   2  25       55.77       61.59     13.13 o 
  -2   3  25       51.59       49.55     15.72 o 
  -1   3  25      163.83      216.22     25.01 o 
   0   3  25       23.09       35.93     12.16 o 
   1   3  25       58.85       84.49     14.99 o 
  -1   4  25        6.69       12.87     12.73 o 
   0   4  25        2.96       11.26     10.80 o 
  -1   0  26        1.37        1.06     17.40 o 
   0   0  26       48.22       70.89     24.41 o 
  -1   1  26        7.98        7.79     13.35 o 
                                                 
